# Supplementary material for: Bis{tris­[3-(2-pyrid­yl)-1H-pyrazole]manganese(II)} dodeca­molybdo(V,VI)phosphate hexa­hydrate
Source: Acta Crystallogr Sect E Struct Rep Online. 2010 Jan 30;66(Pt 2):m231–2. doi: 10.1107/S160053681000320X (PMC2979847; doi:10.1107/S160053681000320X)
Supplement: Supplementary file 2 [file e-66-0m231-Isup2.hkl]

# 
# h,k,l, Fc-squared, Fo-squared, sigma(Fo-squared) and status flag 
# 
data_I
_shelx_title ' z in C2/c' 
_shelx_refln_list_code          4 
_shelx_F_calc_maximum     1596.49 
_exptl_crystal_F_000      5620.00 
_reflns_d_resolution_high  0.8409 
 
loop_ 
 _symmetry_equiv_pos_as_xyz 
 'x, y, z' 
 '-x, y, -z+1/2' 
 'x+1/2, y+1/2, z' 
 '-x+1/2, y+1/2, -z+1/2' 
 '-x, -y, -z' 
 'x, -y, z-1/2' 
 '-x+1/2, -y+1/2, -z' 
 'x+1/2, -y+1/2, z-1/2' 
 
_cell_length_a    18.8970 
_cell_length_b    16.3600 
_cell_length_c    27.6150 
_cell_angle_alpha  90.000 
_cell_angle_beta  104.904 
_cell_angle_gamma  90.000 
 
_shelx_F_squared_multiplier     1.000 
 
loop_ 
 _refln_index_h 
 _refln_index_k 
 _refln_index_l 
 _refln_F_squared_calc 
 _refln_F_squared_meas 
 _refln_F_squared_sigma 
 _refln_observed_status 
   6   0   0   116528.60   126407.86   1131.14 o 
   8   0   0    69422.55    59554.47    721.30 o 
  10   0   0    20346.15    20115.63    569.42 o 
  12   0   0   223688.16   227569.88   2052.65 o 
  14   0   0    15957.61    16575.49    476.79 o 
  16   0   0       21.71       23.14    150.88 o 
  18   0   0   142148.05   140528.27   2763.57 o 
  20   0   0     1800.12      822.64    390.76 o 
   3   1   0    36203.46    31913.47    547.57 o 
   5   1   0   145723.19   150241.61   1075.16 o 
   7   1   0     3666.83     2481.22    372.15 o 
   9   1   0    27739.75    29288.82    350.53 o 
  11   1   0   132912.39   133424.23    842.44 o 
  13   1   0   103325.68   101628.78    901.31 o 
  15   1   0     3294.42     3725.84    498.73 o 
  17   1   0    11738.21    11371.98    687.99 o 
  19   1   0     1180.07     1060.44    287.21 o 
  21   1   0        8.45     -200.76    222.91 o 
   2   2   0    43580.50    31224.50    565.57 o 
   4   2   0     3967.89     5330.35    177.89 o 
   6   2   0   365125.03   380272.34   2278.58 o 
   8   2   0      483.14      457.11     82.38 o 
  10   2   0    22459.22    22548.03    304.46 o 
  12   2   0    46727.27    45935.48    665.15 o 
  14   2   0     6199.89     5949.08    275.30 o 
  16   2   0      325.11      451.13    489.73 o 
  18   2   0    10440.27     9600.15    532.47 o 
  20   2   0     9779.80    10650.70    580.53 o 
   1   3   0    38540.44    41633.53    712.10 o 
   3   3   0     3704.66     3707.04    233.94 o 
   5   3   0      488.18      489.86     71.39 o 
   7   3   0        3.30      535.36    399.46 o 
   9   3   0       62.52      212.33     84.41 o 
  11   3   0    25031.44    24557.15    468.64 o 
  13   3   0    18357.57    17127.06    425.88 o 
  15   3   0     5246.21     5285.54    354.29 o 
  17   3   0      188.69      183.88    343.20 o 
  19   3   0     7554.79     7753.83    513.82 o 
  21   3   0     1781.41     1579.53    247.40 o 
   0   4   0   588552.06   572630.00   5632.54 o 
   2   4   0   156439.23   147690.23   1258.48 o 
   4   4   0       95.62      457.60    136.25 o 
   6   4   0    30516.88    32570.86    526.78 o 
   8   4   0    50467.32    49121.79    702.80 o 
  10   4   0    75359.44    76146.84    853.65 o 
  12   4   0     7923.07     7720.09    379.90 o 
  14   4   0      163.49      306.55    210.72 o 
  16   4   0     1272.56     1543.38    256.14 o 
  18   4   0     1321.34     1096.12    261.74 o 
  20   4   0     2966.41     1617.01    442.17 o 
   1   5   0    45329.09    46488.47    730.10 o 
   3   5   0   129944.61   128911.38   1189.59 o 
   5   5   0    11903.10    11610.98    303.63 o 
   7   5   0      556.99      270.53     97.91 o 
   9   5   0     2467.28     1905.47    181.56 o 
  11   5   0      403.95      227.30    141.92 o 
  13   5   0     4106.73     4313.68    390.76 o 
  15   5   0     1460.92     1108.13    227.98 o 
  17   5   0    24530.32    25363.16   1030.88 o 
  19   5   0     3103.38     2938.38    475.59 o 
   0   6   0    69525.39    61269.02   1102.86 o 
   2   6   0    13869.85    11370.04    252.57 o 
   4   6   0    40189.21    39239.00    454.42 o 
   6   6   0    18704.60    16748.30    417.75 o 
   8   6   0    43958.30    45090.41    740.58 o 
  10   6   0    98184.59    97770.27   1460.19 o 
  12   6   0    12580.30    12359.42    455.86 o 
  14   6   0     8309.41     8610.04    435.42 o 
  16   6   0    19428.77    19714.00    651.91 o 
  18   6   0      621.84      663.26    329.06 o 
  20   6   0    11152.76    13275.43    894.63 o 
   1   7   0    21243.35    23017.27    369.32 o 
   3   7   0    17428.75    15823.12    297.57 o 
   5   7   0    26046.21    24636.30    371.09 o 
   7   7   0    32209.31    30619.25    394.40 o 
   9   7   0    54878.71    55882.50    899.92 o 
  11   7   0      739.51      999.86    385.61 o 
  13   7   0     6292.76     6732.98    387.62 o 
  15   7   0     2134.63     2220.36    487.16 o 
  17   7   0     3110.48     3276.58    342.05 o 
  19   7   0     1493.78     1740.41    421.61 o 
   0   8   0   278968.63   274727.31   3370.27 o 
   2   8   0    21960.11    23511.74    395.20 o 
   4   8   0    42202.83    38933.89    850.21 o 
   6   8   0     4727.60     4513.72    349.62 o 
   8   8   0   116901.26   115730.14   1368.77 o 
  10   8   0    48235.59    50834.04    893.53 o 
  12   8   0    23143.36    23367.24    634.35 o 
  14   8   0    48169.64    47469.43    974.19 o 
  16   8   0    10398.47     9889.87    503.69 o 
  18   8   0    12416.99    13206.02    907.48 o 
   1   9   0     1962.68     2457.33    154.21 o 
   3   9   0   166629.98   167211.92   1348.76 o 
   5   9   0   195440.19   194617.00   1485.74 o 
   7   9   0     2289.17     2724.98    314.92 o 
   9   9   0    12215.49    12146.40    922.90 o 
  11   9   0      111.53       75.80    137.26 o 
  13   9   0    25872.57    29038.08    753.93 o 
  15   9   0     1545.63     2563.05    557.86 o 
  17   9   0      626.44     1257.10    429.32 o 
   0  10   0    13577.41    13848.71    634.98 o 
   2  10   0   207399.31   204548.88   1606.23 o 
   4  10   0   114742.49   112116.72   1067.71 o 
   6  10   0    74516.56    70531.98   1016.24 o 
   8  10   0      214.56      162.84    115.09 o 
  10  10   0     3804.87     3365.03    399.75 o 
  12  10   0     1295.48      650.40    341.91 o 
  14  10   0    84765.98    88781.34   2285.41 o 
  16  10   0    49390.03    49628.61   1766.11 o 
  18  10   0     1279.33      480.73    383.04 o 
   1  11   0    76029.06    73220.02    871.19 o 
   3  11   0    44070.69    43980.05    896.65 o 
   5  11   0     3318.98     2817.19    181.16 o 
   7  11   0     1380.27     1373.01    182.49 o 
   9  11   0    37148.61    38738.85   1408.78 o 
  11  11   0    22339.29    22648.43   1136.28 o 
  13  11   0      977.49     1066.87    393.33 o 
  15  11   0     2258.61     3958.98    616.98 o 
  17  11   0     1196.29     1203.12    462.74 o 
   0  12   0     2137.96     2741.33    228.01 o 
   2  12   0     3589.01     3041.21    204.55 o 
   4  12   0      168.17      340.01    220.72 o 
   6  12   0     6414.20     5969.31    601.56 o 
   8  12   0    27940.19    26766.80   1187.69 o 
  10  12   0    30775.84    30815.75   1326.51 o 
  12  12   0       55.49       61.70    300.78 o 
  14  12   0     2550.65     3637.63    601.56 o 
  16  12   0     3816.49     4221.19    686.39 o 
   1  13   0       38.96      -48.73     92.45 o 
   3  13   0    11346.83    12103.99    500.69 o 
   5  13   0     9460.15     8213.59    673.54 o 
   7  13   0     3255.42     2964.09    529.58 o 
   9  13   0     5261.83     4745.63    619.55 o 
  11  13   0     1581.97     2223.71    503.87 o 
  13  13   0      180.60      686.39    380.47 o 
  15  13   0      526.46      570.71    426.75 o 
   0  14   0     1558.03      976.89    326.49 o 
   2  14   0      438.07      135.86    248.08 o 
   4  14   0       51.62     -159.39    226.23 o 
   6  14   0       17.35      -25.71    272.50 o 
   8  14   0    12736.93    13056.91    904.91 o 
  10  14   0    19447.18    20026.25   1154.27 o 
  12  14   0    13223.67    13583.92   1005.17 o 
  14  14   0     7218.45     6673.70    840.64 o 
   1  15   0     2159.70     1280.27    383.04 o 
   3  15   0      946.83     1335.39    247.34 o 
   5  15   0    15852.59    17123.86    994.89 o 
   7  15   0     3394.00     4334.31    593.85 o 
   9  15   0       62.12      -20.57    295.64 o 
  11  15   0        1.01      521.87    406.18 o 
  13  15   0     5740.98     4699.36    745.52 o 
   0  16   0     2011.88     1922.93    408.75 o 
   2  16   0     7978.31     7655.14    607.99 o 
   4  16   0     1541.80     1205.69    411.32 o 
   6  16   0    17354.47    18640.61   1131.14 o 
   8  16   0     1768.97     1568.17    483.30 o 
  10  16   0     3003.93     3755.89    647.83 o 
  12  16   0       49.21     -385.61    401.04 o 
   1  17   0     1252.42     1633.99    348.34 o 
   3  17   0     2250.15     2251.99    478.16 o 
   5  17   0     7088.25     6388.35    742.95 o 
   7  17   0     9246.99    11105.70   1007.74 o 
   9  17   0       36.80      179.95    365.05 o 
   0  18   0    18874.21    18954.25   1092.57 o 
   2  18   0      995.01      627.27    401.04 o 
   4  18   0       86.47      -23.14    326.49 o 
   6  18   0     7578.90     7511.77    861.21 o 
   8  18   0      898.39     1059.15    509.01 o 
   1  19   0     9572.19    10943.74    920.33 o 
   3  19   0     5304.24     5946.18    748.09 o 
 -21   1   1     9443.49    10281.41    987.17 o 
 -19   1   1     6011.54     5169.92    646.55 o 
 -17   1   1     4946.86     4642.50    362.42 o 
 -15   1   1    21608.48    22156.56    647.49 o 
 -13   1   1   146762.88   146081.81   1091.07 o 
 -11   1   1   132340.73   126864.77    812.64 o 
  -9   1   1    64547.05    62900.32    866.46 o 
  -7   1   1     3317.52     3260.37    136.53 o 
  -5   1   1       60.71      593.47     57.85 o 
  -3   1   1   184850.44   211648.45   2249.42 o 
   3   1   1    18356.30    23193.44    462.74 o 
   5   1   1   245915.05   242329.09   1511.93 o 
   7   1   1    32629.56    31882.01    335.65 o 
   9   1   1    56911.59    62303.49    553.16 o 
  11   1   1   230133.42   225531.70   1401.47 o 
  13   1   1    25599.93    26426.72    417.00 o 
  15   1   1     9633.91     9929.41    876.63 o 
  17   1   1    69844.46    68662.09    937.07 o 
  19   1   1     7051.27     6055.58    457.21 o 
  21   1   1     9390.02     9925.74    599.67 o 
 -20   2   1     1571.29     1761.16    268.38 o 
 -18   2   1     5584.89     4450.27    390.02 o 
 -16   2   1     1242.88     1556.28    239.93 o 
 -14   2   1    41434.39    41303.80    666.24 o 
 -12   2   1   265054.28   261790.25   1943.60 o 
 -10   2   1   134842.44   137656.69   1176.67 o 
  -8   2   1   101046.23   101045.45    891.08 o 
  -6   2   1   116126.63   113584.76    891.53 o 
  -4   2   1      127.59      536.19    299.49 o 
  -2   2   1     4644.90     3994.97    187.67 o 
   2   2   1     8919.63    12249.69    336.77 o 
   4   2   1   550298.69   599289.19   5450.04 o 
   6   2   1   349467.56   347048.03   3292.04 o 
   8   2   1    54579.09    55101.89    623.78 o 
  10   2   1    10324.87     9953.37    207.78 o 
  12   2   1    28849.17    28712.29    524.67 o 
  14   2   1     4588.39     4434.03    246.74 o 
  16   2   1    15547.29    16199.68    593.89 o 
  18   2   1     7052.87     6481.79    650.40 o 
  20   2   1       79.37       83.15    232.49 o 
 -21   3   1     8836.22     8530.99    418.78 o 
 -19   3   1      125.68      535.25    478.16 o 
 -17   3   1     8182.43     7642.31    731.38 o 
 -15   3   1      165.10      514.56    154.22 o 
 -13   3   1        8.65       -2.14     91.98 o 
 -11   3   1    13028.52    14401.91    361.70 o 
  -9   3   1    73779.67    78552.77    812.04 o 
  -7   3   1    18796.83    12653.82    274.03 o 
  -5   3   1   257017.28   250627.09   1603.08 o 
  -3   3   1   276751.59   301409.25   3244.30 o 
  -1   3   1   105314.40   120542.75   1024.15 o 
   1   3   1    67938.37    95275.09   1267.39 o 
   3   3   1    58436.94    64767.84   1046.30 o 
   5   3   1   235922.33   233339.58   1849.14 o 
   7   3   1    12986.15    11266.52    267.36 o 
   9   3   1    24057.81    23248.61    420.84 o 
  11   3   1    16351.64    15803.39    388.48 o 
  13   3   1     4526.00     4832.45    259.48 o 
  15   3   1    21404.72    23137.13    676.33 o 
  17   3   1      384.81      315.94    482.02 o 
  19   3   1     5704.02     6983.13    481.63 o 
  21   3   1     4925.95     3398.55    563.00 o 
 -20   4   1      390.26      495.90    259.79 o 
 -18   4   1    28808.79    28178.03   1853.52 o 
 -16   4   1    17654.95    16525.21    607.92 o 
 -14   4   1    70272.75    70750.88    933.63 o 
 -12   4   1    11118.13    11383.26    351.43 o 
 -10   4   1    26984.35    27546.15    487.99 o 
  -8   4   1   228859.48   216962.23   1582.53 o 
  -6   4   1   102111.99    91365.75    898.79 o 
  -4   4   1     9504.34    10794.27    268.07 o 
  -2   4   1    43082.13    47560.64    566.08 o 
   0   4   1     7604.01     8424.39    313.63 o 
   2   4   1    69105.88    73254.67    758.09 o 
   4   4   1     4804.79     4617.09    305.92 o 
   6   4   1    24443.36    24361.85    450.29 o 
   8   4   1     7543.10     6816.39    277.82 o 
  10   4   1   112025.04   110484.04   1074.46 o 
  12   4   1    75582.80    74213.88    907.26 o 
  14   4   1     1262.89     1397.05    244.46 o 
  16   4   1     2132.36     2195.43    370.19 o 
  18   4   1     5546.87     4339.45    516.72 o 
  20   4   1      910.14      347.05    329.06 o 
 -21   5   1     8199.31     8581.21    786.65 o 
 -19   5   1    19462.77    20956.87   1033.45 o 
 -17   5   1     1952.75     2265.88    306.33 o 
 -15   5   1      396.55      122.28    232.34 o 
 -13   5   1    32202.86    31884.17    603.70 o 
 -11   5   1    75953.41    75743.58    896.66 o 
  -9   5   1    46689.63    48477.52    646.51 o 
  -7   5   1     3781.17     4364.37    221.75 o 
  -5   5   1     2990.00     3102.92    205.66 o 
  -3   5   1    54372.29    51662.53    649.46 o 
  -1   5   1     9944.25     7454.94    232.69 o 
   1   5   1     4328.60     5476.64    206.80 o 
   3   5   1     5918.01     6299.67    222.37 o 
   5   5   1    58572.49    56263.76   1114.43 o 
   7   5   1    48879.39    47788.05    709.72 o 
   9   5   1     2506.08     2455.86    192.57 o 
  11   5   1    24382.55    24124.79    597.68 o 
  13   5   1    20112.78    20563.63    582.39 o 
  15   5   1      604.78      658.13    724.96 o 
  17   5   1     3452.55     3102.91    444.74 o 
  19   5   1      426.22      766.09    367.62 o 
 -20   6   1    24959.40    27337.51   1239.11 o 
 -18   6   1     3485.01     3375.41    480.73 o 
 -16   6   1       14.97      113.90    177.45 o 
 -14   6   1    12753.96    12191.12    498.70 o 
 -12   6   1     1233.89     1165.58    192.09 o 
 -10   6   1     9008.73     8300.31    781.51 o 
  -8   6   1    52465.21    51555.59    946.04 o 
  -6   6   1    18739.42    17631.42    358.37 o 
  -4   6   1    45781.88    42018.57    482.03 o 
  -2   6   1    53209.78    52976.06    559.37 o 
   0   6   1    11902.97    11484.06    313.38 o 
   2   6   1      195.65      313.76    143.96 o 
   4   6   1     4843.72     5520.22    163.71 o 
   6   6   1       93.24       16.32     73.09 o 
   8   6   1      557.90      489.07    236.51 o 
  10   6   1      393.86      479.32    181.24 o 
  12   6   1     1572.34     1448.21    206.92 o 
  14   6   1     3488.27     3748.51    384.33 o 
  16   6   1     3306.84     3420.02    330.40 o 
  18   6   1      500.09      527.01    323.92 o 
  20   6   1     1384.36     1161.99    426.75 o 
 -19   7   1       14.41      195.38    311.06 o 
 -17   7   1    30555.75    31726.57   1984.63 o 
 -15   7   1     1242.84     1307.31    474.31 o 
 -13   7   1    19440.04    18369.34    967.89 o 
 -11   7   1     2908.97     2935.58    242.51 o 
  -9   7   1   183213.41   182689.48   1860.18 o 
  -7   7   1     9727.64     8901.28    246.31 o 
  -5   7   1     1199.68     1013.05     93.38 o 
  -3   7   1    48620.12    43915.48    529.80 o 
  -1   7   1    14760.26    16507.64    315.71 o 
   1   7   1    15641.63    14861.48    287.85 o 
   3   7   1      924.79     1274.91    217.49 o 
   5   7   1    68527.38    68805.84    668.00 o 
   7   7   1    13123.75    12550.72    376.55 o 
   9   7   1   222631.91   227058.56   4149.22 o 
  11   7   1     1457.26     1695.29    206.80 o 
  13   7   1     7862.07     7034.06    388.52 o 
  15   7   1      443.45       81.12    181.75 o 
  17   7   1    13377.62    13079.49    841.93 o 
 -18   8   1      101.12      -52.11    212.31 o 
 -16   8   1       48.91       41.62    189.64 o 
 -14   8   1     4817.25     5417.88    370.66 o 
 -12   8   1     6664.17     6119.58    357.02 o 
 -10   8   1    80718.48    78606.20   1144.39 o 
  -8   8   1   238019.56   235609.34   2644.03 o 
  -6   8   1     5745.76     7136.76    300.74 o 
  -4   8   1   114890.45   118752.44   1096.40 o 
  -2   8   1    11221.17    10543.05    295.61 o 
   0   8   1    13451.17    13321.63    398.05 o 
   2   8   1    77413.72    75140.05    875.50 o 
   4   8   1   293301.09   300884.41   1999.98 o 
   6   8   1        3.59      -48.78     48.78 o 
   8   8   1    15534.33    16084.42    825.22 o 
  10   8   1    11357.48    12256.92    584.85 o 
  12   8   1     6775.92     6376.36    356.88 o 
  14   8   1    29604.03    31548.49   1794.39 o 
  16   8   1       27.25      362.48    331.63 o 
  18   8   1     1108.66      748.09    380.47 o 
 -17   9   1        3.54     -151.68    321.35 o 
 -15   9   1    75244.27    73945.02   2137.59 o 
 -13   9   1       76.82      117.02    169.02 o 
 -11   9   1    15432.34    15144.25    514.88 o 
  -9   9   1     9246.23    10309.84    405.89 o 
  -7   9   1     4058.74     3554.14    381.76 o 
  -5   9   1    13552.61    14930.21    341.56 o 
  -3   9   1   167760.98   163866.36   1340.25 o 
  -1   9   1      742.84     1051.36    165.40 o 
   1   9   1    97918.56    97496.18    938.83 o 
   3   9   1   546048.94   546145.25   3324.66 o 
   5   9   1     5493.09     5412.46    280.78 o 
   7   9   1    32989.68    31519.73    638.69 o 
   9   9   1      799.97      597.33    148.84 o 
  11   9   1    34814.14    34001.49    753.08 o 
  13   9   1    25968.50    27735.97   1187.69 o 
  15   9   1   133481.47   139890.70   2928.10 o 
  17   9   1     1597.54     1889.51    491.02 o 
 -18  10   1     4085.66     3146.62    601.56 o 
 -16  10   1    15573.20    16645.70   1082.29 o 
 -14  10   1     2586.60     3159.47    583.56 o 
 -12  10   1      432.53      316.48    165.54 o 
 -10  10   1    13454.34    14638.40    507.55 o 
  -8  10   1    18858.16    18818.45    957.61 o 
  -6  10   1     6009.09     5818.06    320.03 o 
  -4  10   1     1017.98     1359.71    408.75 o 
  -2  10   1    14291.54    14057.65    357.27 o 
   0  10   1    16648.86    15781.19    479.89 o 
   2  10   1    92406.10    91563.58    943.17 o 
   4  10   1     2935.99     3373.33    338.83 o 
   6  10   1     1258.85     1188.20    167.10 o 
   8  10   1      158.96      172.13    118.42 o 
  10  10   1    20716.89    21386.19   1018.02 o 
  12  10   1       16.80     -179.95    218.51 o 
  14  10   1      106.48      899.77    426.75 o 
  16  10   1    15494.99    19864.29   1169.70 o 
  18  10   1      920.32     1195.41    470.45 o 
 -17  11   1      302.68      946.04    483.30 o 
 -15  11   1    21306.51    21399.04   1195.41 o 
 -13  11   1     2668.82     2321.40    491.02 o 
 -11  11   1    16688.94    17332.09    989.74 o 
  -9  11   1    31329.37    33573.88    772.92 o 
  -7  11   1    25360.04    24877.06    681.25 o 
  -5  11   1     5311.28     4954.96    359.06 o 
  -3  11   1    39856.61    42360.51    647.26 o 
  -1  11   1     3201.03     3117.59    200.38 o 
   1  11   1    18741.37    18179.62    420.01 o 
   3  11   1   175154.95   173180.77   2327.11 o 
   5  11   1      234.33      142.58    154.23 o 
   7  11   1       45.69      362.48    223.66 o 
   9  11   1    43818.03    41633.53   1447.34 o 
  11  11   1     1649.98     1848.38    439.60 o 
  13  11   1     5030.61     5470.59    655.54 o 
  15  11   1    22905.77    24286.01   1262.25 o 
  17  11   1     1443.13     1329.09    519.29 o 
 -16  12   1     5836.58     5277.78    712.10 o 
 -14  12   1      611.96      534.72    341.91 o 
 -12  12   1     1542.14     1061.73    393.33 o 
 -10  12   1    35912.18    39134.74   1514.18 o 
  -8  12   1     4843.63     5318.91    611.84 o 
  -6  12   1       85.38      -53.69    117.42 o 
  -4  12   1     6298.95     6051.00    275.84 o 
  -2  12   1     6005.93     5689.52    306.70 o 
   0  12   1    10587.13    10712.30    288.04 o 
   2  12   1   129716.04   127281.93   1235.47 o 
   4  12   1     2275.49     2321.14    240.82 o 
   6  12   1     6255.39     4727.64    545.00 o 
   8  12   1    13244.75    13085.19    879.20 o 
  10  12   1    18485.84    18458.09   1036.02 o 
  12  12   1     5278.98     5833.06    670.97 o 
  14  12   1      183.27      488.45    390.76 o 
  16  12   1     2751.55     3362.56    637.55 o 
 -15  13   1     4090.19     5100.40    717.24 o 
 -13  13   1     3037.59     2807.27    575.85 o 
 -11  13   1    13927.76    14995.27   1000.03 o 
  -9  13   1    11216.07    10619.83    868.92 o 
  -7  13   1     5712.29     5246.93    596.42 o 
  -5  13   1     2534.75     2326.54    434.46 o 
  -3  13   1     6821.21     7535.37    342.85 o 
  -1  13   1      791.76      935.77    149.82 o 
   1  13   1       40.33      -61.70    117.15 o 
   3  13   1    13955.51    14023.57    737.81 o 
   5  13   1     8263.46     7362.67    658.12 o 
   7  13   1    15868.29    14735.62    935.76 o 
   9  13   1    23407.84    24404.27   1200.55 o 
  11  13   1      243.33     -210.80    210.80 o 
  13  13   1     6692.57     6401.20    740.38 o 
  15  13   1    12067.91    14578.80   1108.00 o 
 -14  14   1      747.15     -167.10    372.76 o 
 -12  14   1     1752.72     2051.47    519.29 o 
 -10  14   1     2485.34     2429.37    532.15 o 
  -8  14   1     5905.04     5210.94    624.70 o 
  -6  14   1       61.19       77.12    305.92 o 
  -4  14   1    27023.52    26162.67   1149.13 o 
  -2  14   1    10184.01    10166.19    484.38 o 
   0  14   1    12036.14    11798.15    404.69 o 
   2  14   1    10991.51    10874.66    499.50 o 
   4  14   1     2988.17     3288.01    488.45 o 
   6  14   1     1316.50     1185.12    416.46 o 
   8  14   1     3673.18     3277.72    552.71 o 
  10  14   1      660.60      426.75    321.35 o 
  12  14   1     4587.68     3673.62    647.83 o 
  14  14   1      141.65      -82.26    385.61 o 
 -13  15   1     3583.19     3439.68    681.25 o 
 -11  15   1     7757.36     7262.41    781.51 o 
  -9  15   1    16657.73    16625.13   1054.01 o 
  -7  15   1      185.07      236.51    308.49 o 
  -5  15   1    18674.79    17296.10   1023.16 o 
  -3  15   1     1121.38     1139.71    245.50 o 
  -1  15   1     4874.59     4010.20    365.31 o 
   1  15   1     1930.71     1266.65    259.26 o 
   3  15   1     5587.00     6532.23    416.85 o 
   5  15   1     3286.45     3172.32    529.58 o 
   7  15   1      656.93      611.84    339.34 o 
   9  15   1    16206.24    13527.36    992.31 o 
  11  15   1     1709.14     2362.53    570.71 o 
  13  15   1      124.34     -329.06    444.74 o 
 -12  16   1      997.01      439.60    455.03 o 
 -10  16   1     1178.52     1349.65    457.60 o 
  -8  16   1     2557.74     2586.19    550.14 o 
  -6  16   1    12753.80    14386.00    992.31 o 
  -4  16   1    30398.49    32954.63   1388.21 o 
  -2  16   1     3781.27     3797.89    624.70 o 
   0  16   1     4432.02     4150.38    368.68 o 
   2  16   1     1896.97     1477.63    282.57 o 
   4  16   1     1373.45     1956.35    460.17 o 
   6  16   1     3969.26     2766.14    555.29 o 
   8  16   1     6183.22     5917.90    732.67 o 
  10  16   1     2289.07     1984.63    537.29 o 
  12  16   1        6.46     -421.61    421.61 o 
  -9  17   1      304.55      -95.12    321.35 o 
  -7  17   1     5859.10     6133.84    791.80 o 
  -5  17   1     9057.42     9969.42    858.64 o 
  -3  17   1     4674.02     3845.86    573.28 o 
  -1  17   1     1419.06     1536.39    297.21 o 
   1  17   1     1066.04     1118.21    270.56 o 
   3  17   1     3148.06     3254.59    552.71 o 
   5  17   1    12094.67    11856.36    969.18 o 
   7  17   1    16336.97    18769.15   1208.26 o 
   9  17   1     1991.79     1413.92    506.44 o 
  -8  18   1     6564.77     7354.96    845.78 o 
  -6  18   1       44.71     -326.49    326.49 o 
  -4  18   1      875.86      976.89    408.75 o 
  -2  18   1     7723.49     8884.56    832.93 o 
   0  18   1     2645.67     2740.24    369.76 o 
   2  18   1    21170.55    22327.09   1195.41 o 
   4  18   1     2725.45     3493.67    616.98 o 
   6  18   1    22289.95    22761.55   1318.80 o 
   8  18   1     6335.48     6678.85    830.36 o 
  -3  19   1     1779.50     1740.41    532.15 o 
  -1  19   1    43041.43    44911.25   1730.12 o 
   1  19   1    29559.05    31324.76   1467.91 o 
   3  19   1      401.74      956.32    460.17 o 
 -22   0   2      338.47      -66.84    336.77 o 
 -20   0   2     2349.31     2020.62    457.60 o 
 -18   0   2     4095.32     3426.83    521.87 o 
 -16   0   2    36124.00    37379.77    898.48 o 
 -14   0   2     1514.48     1532.35    264.79 o 
 -12   0   2   135031.72   132166.44   1191.67 o 
 -10   0   2     1939.84     2754.27    179.13 o 
  -8   0   2     7743.97     6191.68    213.72 o 
  -6   0   2    23419.26    16095.83    296.39 o 
   4   0   2    52715.92    61233.04    856.06 o 
   6   0   2    60088.75    65867.36    726.98 o 
   8   0   2   144640.92   148728.50   1392.07 o 
  10   0   2        8.59      322.83    102.42 o 
  12   0   2   160693.67   164034.41   1647.46 o 
  14   0   2     5711.36     6272.66    511.58 o 
  16   0   2    66371.58    69235.82   1735.27 o 
  18   0   2   124555.88   125057.39   2601.61 o 
  20   0   2     4427.10     5105.54    629.84 o 
 -21   1   2     2526.55     2569.75    366.98 o 
 -19   1   2      312.55      -34.58    199.04 o 
 -17   1   2       61.16     -159.15    159.15 o 
 -15   1   2     1226.08     1375.96    239.48 o 
 -13   1   2   102520.95   102583.70    870.94 o 
 -11   1   2    21168.83    19900.33    275.87 o 
  -9   1   2      125.41      538.86     77.79 o 
  -7   1   2    11097.10     9907.86    170.83 o 
  -5   1   2    21161.05    24261.70    308.45 o 
  -3   1   2    37991.93    35129.49    578.42 o 
   3   1   2     1202.65      799.51    100.26 o 
   5   1   2   741580.38   782170.81   5585.00 o 
   7   1   2   115686.59   115236.76   1062.34 o 
   9   1   2    16714.66    14877.08    257.74 o 
  11   1   2    30113.50    31105.26    358.97 o 
  13   1   2    35546.65    34368.03    472.06 o 
  15   1   2     3979.70     3606.20    301.35 o 
  17   1   2    45288.63    46413.13    904.79 o 
  19   1   2     9986.66    10858.60    573.38 o 
  21   1   2      827.36     1507.84    344.48 o 
 -20   2   2     5781.44     7171.41    370.14 o 
 -18   2   2       45.79      -79.94    232.62 o 
 -16   2   2    17527.91    17207.99    605.33 o 
 -14   2   2      144.25      113.42    113.21 o 
 -12   2   2    66782.54    64964.68    803.10 o 
 -10   2   2       87.62      164.22     83.50 o 
  -8   2   2    28211.82    24813.02    392.58 o 
  -6   2   2   189432.00   196469.58   1334.97 o 
  -4   2   2   123785.01   112100.73   1460.19 o 
  -2   2   2   216075.09   197815.17   2169.72 o 
   0   2   2        5.15     1192.83    118.26 o 
   2   2   2   166332.59   155081.34   1817.53 o 
   4   2   2    20359.86    22651.00    560.43 o 
   6   2   2   248454.20   270886.72   1743.64 o 
   8   2   2       69.13       47.45     54.94 o 
  10   2   2    22226.33    23964.26    333.53 o 
  12   2   2    80791.42    80596.21    921.18 o 
  14   2   2     1415.39     1537.33    211.72 o 
  16   2   2     4229.89     3899.71    337.75 o 
  18   2   2     1267.63     1156.34    275.39 o 
  20   2   2    10487.76    10632.68    827.79 o 
 -21   3   2     1046.18      683.68    209.48 o 
 -19   3   2    32550.03    31604.30    923.38 o 
 -17   3   2      910.21      907.13    238.62 o 
 -15   3   2    83743.85    85069.82   1047.55 o 
 -13   3   2     1961.33     1789.04    176.28 o 
 -11   3   2      352.79      372.34    139.47 o 
  -9   3   2      853.39      841.10    104.36 o 
  -7   3   2   288916.38   269015.91   2172.68 o 
  -5   3   2   335637.38   335410.25   2589.78 o 
  -3   3   2    41301.86    47625.98    853.49 o 
  -1   3   2    53642.26    53452.81    579.33 o 
   1   3   2    34237.04    37803.39    459.69 o 
   3   3   2     2041.92     1650.43    167.10 o 
   5   3   2    96989.36    91159.24   2029.62 o 
   7   3   2    38107.28    40254.49    613.09 o 
   9   3   2     2841.02     3453.54    191.02 o 
  11   3   2    41753.95    43108.93    740.50 o 
  13   3   2     2679.31     2501.98    194.09 o 
  15   3   2       96.58      164.48    156.85 o 
  17   3   2    18545.04    18077.61    904.91 o 
  19   3   2     5010.70     5023.27    588.71 o 
  21   3   2     1560.12      668.40    421.61 o 
 -20   4   2     7815.38     8887.60    572.39 o 
 -18   4   2    31568.84    32128.00    902.62 o 
 -16   4   2    16847.20    16391.65    605.26 o 
 -14   4   2     5368.16     5976.78    524.19 o 
 -12   4   2    24709.67    24902.67    502.71 o 
 -10   4   2    87099.77    84662.03    903.74 o 
  -8   4   2     5290.62     5850.62    214.82 o 
  -6   4   2   109297.88   109375.45    921.58 o 
  -4   4   2    58760.73    69465.14   1039.30 o 
  -2   4   2    65508.71    77210.94    794.90 o 
   0   4   2    10303.28    13507.02    291.55 o 
   2   4   2    19368.35    14759.47    291.29 o 
   4   4   2      932.82      241.65    113.11 o 
   6   4   2     4027.87     3511.10    291.78 o 
   8   4   2    49339.18    45772.24    709.96 o 
  10   4   2     1599.24     1611.58    189.92 o 
  12   4   2      136.76        8.71    152.47 o 
  14   4   2     2073.63     1841.23    235.27 o 
  16   4   2      675.93      845.78    287.93 o 
  18   4   2     3273.12     2794.42    467.88 o 
  20   4   2     3616.21     3257.16    527.01 o 
 -21   5   2    10851.99    11959.20    897.20 o 
 -19   5   2    17244.61    19056.49    753.95 o 
 -17   5   2     5133.74     4147.67    370.35 o 
 -15   5   2    79119.07    79967.69   1344.82 o 
 -13   5   2     1072.02      927.25    156.17 o 
 -11   5   2      472.90      434.34    142.42 o 
  -9   5   2    16331.65    15352.02    356.66 o 
  -7   5   2    10146.64     8593.68    245.76 o 
  -5   5   2     8536.39     7734.61    446.77 o 
  -3   5   2   183859.19   172789.27   1209.00 o 
  -1   5   2    21349.16    20023.70    334.47 o 
   1   5   2    23881.17    21972.27    462.74 o 
   3   5   2     1691.42     1304.91    110.78 o 
   5   5   2    33905.82    36060.12    538.73 o 
   7   5   2    97885.27   100265.42   1114.30 o 
   9   5   2    11331.59    11522.36    382.26 o 
  11   5   2    49865.66    47748.16    845.58 o 
  13   5   2     3656.66     3534.19    277.43 o 
  15   5   2    42676.00    42554.75    917.76 o 
  17   5   2       15.50      -48.84    244.22 o 
  19   5   2     3342.71     2768.71    478.16 o 
 -20   6   2    33472.34    35301.73   1372.79 o 
 -18   6   2     2574.53     3084.92    483.30 o 
 -16   6   2     2395.58     2002.35    274.10 o 
 -14   6   2     9454.41     8811.26    537.17 o 
 -12   6   2     5583.92     5502.53    367.45 o 
 -10   6   2        4.58     -115.47    115.47 o 
  -8   6   2    31730.16    31756.60    623.94 o 
  -6   6   2    57359.88    56873.98    574.78 o 
  -4   6   2    32839.75    31281.96    425.76 o 
  -2   6   2    81944.82    81194.16    746.96 o 
   0   6   2    19951.99    25836.95    481.55 o 
   2   6   2    30195.64    37016.36    580.56 o 
   4   6   2    39789.27    40171.41    921.62 o 
   6   6   2    61966.57    62355.46   1269.96 o 
   8   6   2    60060.66    64669.30   1773.83 o 
  10   6   2    25706.80    25630.58    594.21 o 
  12   6   2    68834.35    69764.86   1974.35 o 
  14   6   2     9714.39    10691.18    642.69 o 
  16   6   2     7550.33     6852.74    424.74 o 
  18   6   2     1797.59     1442.20    383.04 o 
 -19   7   2     2700.00     2799.56    478.16 o 
 -17   7   2      211.31     -154.74    188.95 o 
 -15   7   2     4226.82     3901.61    327.02 o 
 -13   7   2    36998.20    37431.57    958.90 o 
 -11   7   2      186.07      220.57    134.98 o 
  -9   7   2   393488.28   393970.22   3259.03 o 
  -7   7   2    81290.13    82482.68    763.69 o 
  -5   7   2     1361.72     1308.18    105.51 o 
  -3   7   2    57207.68    55421.94    621.37 o 
  -1   7   2     7568.02     8833.05    237.38 o 
   1   7   2     3597.40     3402.92    206.69 o 
   3   7   2   139983.25   140838.67   1417.61 o 
   5   7   2      464.88      836.21     85.89 o 
   7   7   2    15019.34    14910.62    413.19 o 
   9   7   2   106410.44   109294.82   3294.44 o 
  11   7   2     7574.32     8627.88    381.11 o 
  13   7   2     1334.69     1135.38    412.61 o 
  15   7   2       53.03      -38.40    344.48 o 
  17   7   2     5077.86     5539.93    411.73 o 
 -20   8   2     1127.36      838.07    416.46 o 
 -18   8   2     3258.00     3401.68    430.60 o 
 -16   8   2     4313.92     4509.18    367.20 o 
 -14   8   2      585.13      399.41    193.14 o 
 -12   8   2    29588.20    30169.18    728.38 o 
 -10   8   2     5410.52     5497.57    451.17 o 
  -8   8   2     3684.16     3229.30    267.17 o 
  -6   8   2    34502.53    33063.98    540.77 o 
  -4   8   2        5.92      248.44     78.53 o 
  -2   8   2    18131.64    18951.29    366.83 o 
   0   8   2    55661.34    52287.76    813.88 o 
   2   8   2   181232.80   183821.78   1395.91 o 
   4   8   2   156246.31   158709.09   1224.78 o 
   6   8   2      537.10      725.24    128.65 o 
   8   8   2    59058.23    60446.97    911.55 o 
  10   8   2       33.65       91.65    124.56 o 
  12   8   2    36391.47    38512.96    809.58 o 
  14   8   2    21967.88    21776.94   1048.87 o 
  16   8   2      838.45      545.00    359.91 o 
 -19   9   2     1518.43     1537.32    483.30 o 
 -17   9   2     3491.37     2640.54    340.03 o 
 -15   9   2     4111.88     3481.31    627.27 o 
 -13   9   2     2405.09     2751.44    287.22 o 
 -11   9   2      319.46      362.03    153.69 o 
  -9   9   2    39514.71    39496.56    791.74 o 
  -7   9   2    13789.53    13593.42    444.56 o 
  -5   9   2    54871.81    57601.04    694.74 o 
  -3   9   2    18993.74    20014.71   1106.75 o 
  -1   9   2    29222.75    30029.59    497.27 o 
   1   9   2      667.37      688.91    103.77 o 
   3   9   2    69220.89    69929.68    754.15 o 
   5   9   2    51020.63    51148.14    662.24 o 
   7   9   2      646.15      485.20    136.96 o 
   9   9   2        4.93       37.52    111.33 o 
  11   9   2     2000.13     1835.53    411.32 o 
  13   9   2    27824.13    30188.49   1257.10 o 
  15   9   2       36.91     1429.34    467.88 o 
  17   9   2     5226.84     5411.46    658.12 o 
 -18  10   2     3872.60     2745.58    575.85 o 
 -16  10   2    19675.36    17496.62   1066.87 o 
 -14  10   2     3411.26     3091.85    343.08 o 
 -12  10   2     9577.61    10103.62    462.64 o 
 -10  10   2      676.24      875.36    187.52 o 
  -8  10   2    18646.71    19295.66    548.64 o 
  -6  10   2    44807.89    44026.07    620.69 o 
  -4  10   2    24105.05    24255.09    463.36 o 
  -2  10   2        4.77     -103.71    198.35 o 
   0  10   2     2223.01     2379.03    224.94 o 
   2  10   2   308746.53   307212.00   2135.08 o 
   4  10   2   129883.48   128316.74   1137.20 o 
   6  10   2    48700.18    46756.42    776.68 o 
   8  10   2      341.63      683.82    280.21 o 
  10  10   2    11572.12    13619.91    863.78 o 
  12  10   2       75.15     -169.67    221.09 o 
  14  10   2   121281.33   121239.80   2735.29 o 
  16  10   2    16581.62    17681.72   1108.00 o 
  18  10   2     1112.70      768.66    460.17 o 
 -17  11   2     5895.21     6516.89    753.23 o 
 -15  11   2     7730.49     8558.07    838.07 o 
 -13  11   2      909.88     1195.41    398.47 o 
 -11  11   2    63825.65    67922.07   1172.82 o 
  -9  11   2   124624.38   124383.98   2167.16 o 
  -7  11   2       96.41      142.49    123.12 o 
  -5  11   2    12043.34    11805.20    400.58 o 
  -3  11   2    47233.59    46427.97    686.80 o 
  -1  11   2    11663.53    11949.85    354.63 o 
   1  11   2   166019.88   165728.11   1419.82 o 
   3  11   2    97044.23   101402.33   1100.12 o 
   5  11   2     1854.61     2515.44    230.65 o 
   7  11   2    46669.77    47119.54   1480.76 o 
   9  11   2    23142.76    22530.18   1082.29 o 
  11  11   2       33.95      -15.42    264.79 o 
  13  11   2        0.28       84.84    329.06 o 
  15  11   2    12672.54    13640.48   1012.88 o 
  17  11   2     4568.61     5012.99    699.25 o 
 -16  12   2     8592.34     9771.47    907.48 o 
 -14  12   2     7971.03     8465.53    809.79 o 
 -12  12   2    13236.12    12995.21    917.76 o 
 -10  12   2    89869.82    91105.32   2290.55 o 
  -8  12   2     1080.26      693.84    290.50 o 
  -6  12   2    10392.17     9700.97    418.77 o 
  -4  12   2     5809.61     6046.66    276.26 o 
  -2  12   2     7820.77     7744.82    314.69 o 
   0  12   2    15867.41    14959.22    338.08 o 
   2  12   2     3594.38     3876.51    297.54 o 
   4  12   2      947.12     1199.64    196.41 o 
   6  12   2    11547.02    11905.21    817.50 o 
   8  12   2    97984.62   100964.19   2390.81 o 
  10  12   2    10753.69     9581.24    807.22 o 
  12  12   2       10.12      -89.98    303.35 o 
  14  12   2      765.47      393.33    354.77 o 
  16  12   2      245.86      -64.27    339.34 o 
 -15  13   2     1635.68     1485.90    501.30 o 
 -13  13   2     8949.97     8193.03    822.64 o 
 -11  13   2       18.55      866.35    390.76 o 
  -9  13   2    24328.48    24118.91   1179.98 o 
  -7  13   2    12743.24    11229.10    802.08 o 
  -5  13   2    83939.06    84341.68   1277.99 o 
  -3  13   2    42469.05    42985.20    713.28 o 
  -1  13   2    23240.16    23863.55    536.72 o 
   1  13   2     9077.70    10095.10    457.57 o 
   3  13   2      108.34      -67.99    136.19 o 
   5  13   2       33.06     -208.23    208.23 o 
   7  13   2    45310.65    45836.72   1606.73 o 
   9  13   2    19247.34    20167.64   1095.15 o 
  11  13   2        8.85      -41.13    267.36 o 
  13  13   2     2969.02     3915.27    647.83 o 
  15  13   2     1675.00     1781.54    542.43 o 
 -14  14   2     2421.93     2596.47    629.84 o 
 -12  14   2      131.72      262.22    403.61 o 
 -10  14   2       88.85       69.41    321.35 o 
  -8  14   2     4429.63     4475.70    598.99 o 
  -6  14   2     9493.32     8452.67    712.10 o 
  -4  14   2    19990.74    18358.73    649.56 o 
  -2  14   2     1811.88     1634.25    197.89 o 
   0  14   2     4732.94     4065.13    384.34 o 
   2  14   2     3870.83     3735.84    324.29 o 
   4  14   2    26677.70    27391.49   1195.41 o 
   6  14   2       88.68      -38.56    277.64 o 
   8  14   2        5.38      120.83    308.49 o 
  10  14   2     1256.21      550.14    341.91 o 
  12  14   2     3791.71     3714.75    642.69 o 
  14  14   2      361.58      622.12    465.31 o 
 -13  15   2       98.20     -303.35    303.35 o 
 -11  15   2    10069.45    11946.34    984.60 o 
  -9  15   2      362.64      187.67    303.35 o 
  -7  15   2     8628.80     8257.29    781.51 o 
  -5  15   2      562.60      753.23    367.62 o 
  -3  15   2     4027.86     3669.63    342.96 o 
  -1  15   2     8094.51     7727.93    466.79 o 
   1  15   2     6949.94     6736.57    349.52 o 
   3  15   2     5808.16     6475.76    658.12 o 
   5  15   2      302.77      156.82    285.35 o 
   7  15   2     3793.05     3018.08    529.58 o 
   9  15   2     5118.16     5159.52    668.40 o 
  11  15   2    12558.24    12172.57    984.60 o 
  13  15   2     2248.89     2635.03    678.68 o 
 -12  16   2       67.51     -352.19    352.19 o 
 -10  16   2       86.26      -35.99    316.20 o 
  -8  16   2     2128.48      982.03    426.75 o 
  -6  16   2    45054.54    47325.20   1727.55 o 
  -4  16   2     3781.98     4748.20    588.71 o 
  -2  16   2    10412.77    10222.83    540.95 o 
   0  16   2     1295.85     1359.42    264.45 o 
   2  16   2     3918.38     3700.43    437.03 o 
   4  16   2     1988.19     2172.30    493.59 o 
   6  16   2     3797.19     4097.80    614.41 o 
   8  16   2      753.61      943.47    408.75 o 
  10  16   2      466.97      467.88    421.61 o 
  -9  17   2       24.87       97.69    393.33 o 
  -7  17   2     2699.01     1367.65    509.01 o 
  -5  17   2    27795.05    29090.77   1370.22 o 
  -3  17   2       22.14      -38.56    239.08 o 
  -1  17   2     5774.14     5719.37    440.79 o 
   1  17   2      107.19       69.53    195.36 o 
   3  17   2      803.57      326.49    331.63 o 
   5  17   2    21504.79    21499.30   1213.40 o 
   7  17   2    56671.33    58477.18   2069.47 o 
   9  17   2      685.61     1074.58    496.16 o 
  -8  18   2      943.35      305.92    434.46 o 
  -6  18   2      186.03     -321.35    321.35 o 
  -4  18   2      575.47      696.68    395.90 o 
  -2  18   2     1171.35      334.20    352.19 o 
   0  18   2     5649.40     5061.63    446.14 o 
   2  18   2      368.78      817.50    442.17 o 
   4  18   2      134.94     -295.64    295.64 o 
   6  18   2     6608.99     7282.98    853.49 o 
  -3  19   2     6056.61     5450.02    732.67 o 
  -1  19   2     6127.11     6043.87    760.95 o 
   1  19   2     3616.54     3964.12    642.69 o 
   3  19   2     1500.18     1627.29    521.87 o 
 -21   1   3      264.12      271.08    250.31 o 
 -19   1   3       59.01      192.03    170.14 o 
 -17   1   3    16649.22    15954.75    546.09 o 
 -15   1   3    38677.01    40009.28    535.96 o 
 -13   1   3      544.40      307.17    107.46 o 
 -11   1   3        3.38      -25.48     57.15 o 
  -9   1   3    59352.33    57909.21    451.75 o 
  -7   1   3      131.65      104.52     60.39 o 
  -5   1   3    35392.95    42119.20    590.83 o 
  -3   1   3    10768.21    16200.96    370.19 o 
   1   1   3    37030.53    23059.75    442.17 o 
   3   1   3     9584.50    15342.32    398.47 o 
   5   1   3    98298.70   103094.77    938.03 o 
   7   1   3    13783.16    18170.11    264.21 o 
   9   1   3   151096.95   154199.00   1043.03 o 
  11   1   3     4640.99     5273.03    167.44 o 
  13   1   3    35752.91    37245.38    573.32 o 
  15   1   3       21.22      -48.52    156.82 o 
  17   1   3   102622.98   104251.52   2515.49 o 
  19   1   3     7815.70     7651.08    638.84 o 
  21   1   3     1344.90      763.52    424.18 o 
 -22   2   3      897.28      890.77    392.04 o 
 -20   2   3        0.43       21.69    164.57 o 
 -18   2   3     9564.55     9074.69    384.34 o 
 -16   2   3     4059.82     4062.16    333.12 o 
 -14   2   3    15968.91    16735.61    425.23 o 
 -12   2   3    31719.35    31426.49    433.74 o 
 -10   2   3   111951.39   110030.74   1016.28 o 
  -8   2   3     8775.31     9551.24    243.31 o 
  -6   2   3   181754.44   173782.58   1219.31 o 
  -4   2   3   104601.96   106661.09   1736.55 o 
  -2   2   3    34499.95    37013.86    640.12 o 
   0   2   3     2815.48     1948.64    138.82 o 
   2   2   3      680.83      946.04    118.26 o 
   4   2   3   494188.38   500682.03   5087.54 o 
   6   2   3   529775.50   556418.13   8012.13 o 
   8   2   3    54492.20    57607.68    690.00 o 
  10   2   3     2178.66     2398.03    209.28 o 
  12   2   3      945.60     1062.55    150.08 o 
  14   2   3    13095.22    12896.15    556.57 o 
  16   2   3    36407.99    36866.71    893.94 o 
  18   2   3     5557.77     5830.49    593.85 o 
  20   2   3      159.24      550.14    365.05 o 
 -21   3   3      729.06     1194.72    236.76 o 
 -19   3   3     1825.06     1736.83    320.65 o 
 -17   3   3     6548.19     6486.69   1024.45 o 
 -15   3   3     4073.82     4399.36    270.21 o 
 -13   3   3      314.14      411.85    121.50 o 
 -11   3   3       12.08      -74.38     74.38 o 
  -9   3   3    16071.79    11595.24    333.01 o 
  -7   3   3    39354.24    28437.90    421.87 o 
  -5   3   3    22302.73    19892.33    308.66 o 
  -3   3   3    38503.36    45859.86    838.07 o 
  -1   3   3    58603.77    76043.30   1304.66 o 
   1   3   3    24968.49    31843.33    935.76 o 
   3   3   3   127802.20   134456.11   1796.96 o 
   5   3   3   163001.28   154576.41   1636.29 o 
   7   3   3     2234.47     2639.27    177.28 o 
   9   3   3    23806.91    27338.97    375.45 o 
  11   3   3   105012.47   108262.20   1323.13 o 
  13   3   3     6590.80     6855.80    355.10 o 
  15   3   3     3482.52     4493.70    444.74 o 
  17   3   3     3516.81     3889.57    478.16 o 
  19   3   3    10754.39    10288.20    776.37 o 
 -20   4   3    25217.62    27184.56    895.20 o 
 -18   4   3    86729.63    85427.77   1480.87 o 
 -16   4   3    54289.38    54486.40    863.59 o 
 -14   4   3    61432.97    60094.96    852.38 o 
 -12   4   3     8023.84     7810.23    298.97 o 
 -10   4   3    59993.28    61122.82   1333.14 o 
  -8   4   3    16208.59    14577.51    321.92 o 
  -6   4   3    73770.58    66340.82    670.71 o 
  -4   4   3   108450.04   107484.30    756.77 o 
  -2   4   3    38503.93    38551.48    425.72 o 
   0   4   3   700683.75   738980.00   7752.15 o 
   2   4   3   115070.43   119327.40   1542.46 o 
   4   4   3     7911.34     7619.75    398.47 o 
   6   4   3    52195.32    52652.62    696.40 o 
   8   4   3        2.73       70.30     97.57 o 
  10   4   3   114857.27   112718.14   2830.41 o 
  12   4   3    44129.46    45034.42   1034.73 o 
  14   4   3   135216.70   137078.08   1679.66 o 
  16   4   3     4788.14     5773.94    532.15 o 
  18   4   3     4090.34     3714.75    491.02 o 
  20   4   3     1323.42     1604.16    447.31 o 
 -21   5   3     7808.20     6624.05    512.27 o 
 -19   5   3    24111.62    26524.95    867.98 o 
 -17   5   3    18345.75    19031.88    731.38 o 
 -15   5   3    59352.05    57933.11    888.12 o 
 -13   5   3    30627.05    29483.58    580.87 o 
 -11   5   3     5441.74     5368.71    361.36 o 
  -9   5   3     4947.98     6039.66    237.92 o 
  -7   5   3    15499.84    16803.90    469.88 o 
  -5   5   3    14015.82    13090.35    274.39 o 
  -3   5   3   483461.03   473065.84   2787.66 o 
  -1   5   3   432676.78   413710.25   2693.44 o 
   1   5   3    49223.84    58995.24    729.31 o 
   3   5   3     7525.60     9732.90    261.08 o 
   5   5   3     2076.96     1798.21    131.55 o 
   7   5   3    17658.87    18284.45    421.65 o 
   9   5   3    38834.73    39507.40   1266.10 o 
  11   5   3    20924.53    21488.71    574.87 o 
  13   5   3     3755.51     3800.12    426.75 o 
  15   5   3     8886.23     8363.66    464.97 o 
  17   5   3     1001.60      496.16    305.92 o 
  19   5   3     5967.33     5691.67    606.70 o 
 -20   6   3     8298.61     7794.56    735.24 o 
 -18   6   3    21073.62    21043.94    747.45 o 
 -16   6   3      286.85      -15.56    252.04 o 
 -14   6   3    13053.29    14195.46    453.07 o 
 -12   6   3    71879.87    69883.43    905.96 o 
 -10   6   3    52085.47    49084.48    695.00 o 
  -8   6   3    83732.74    83209.99    881.72 o 
  -6   6   3    36456.16    33424.97    604.19 o 
  -4   6   3   261230.16   248859.42   1680.70 o 
  -2   6   3    12630.05    12699.73    321.72 o 
   0   6   3   205875.14   208963.25   1831.96 o 
   2   6   3    15602.40    17733.85    395.46 o 
   4   6   3    35206.45    33594.75    930.62 o 
   6   6   3      598.00     1159.47    127.97 o 
   8   6   3   232012.19   239743.95   2139.81 o 
  10   6   3    51935.39    54479.29    888.83 o 
  12   6   3    16213.79    15989.57    514.96 o 
  14   6   3    65622.62    66199.28   1139.66 o 
  16   6   3     1003.77      752.44    255.08 o 
  18   6   3     1967.13     1339.37    395.90 o 
 -19   7   3      263.42      624.70    393.33 o 
 -17   7   3     8868.88     8148.81    715.96 o 
 -15   7   3     3960.37     4339.04    337.97 o 
 -13   7   3    21243.98    21645.19    631.38 o 
 -11   7   3    24433.00    23268.49    610.38 o 
  -9   7   3    55510.48    55475.90    920.09 o 
  -7   7   3     7768.60     8818.44    227.53 o 
  -5   7   3    53278.95    57066.25    636.40 o 
  -3   7   3     1072.91     2327.41    136.17 o 
  -1   7   3    44101.91    43759.34    557.84 o 
   1   7   3   166317.02   175307.83   1865.09 o 
   3   7   3    31875.59    34496.42    597.85 o 
   5   7   3     1298.78     1427.39    133.93 o 
   7   7   3    52272.82    50479.93   1719.84 o 
   9   7   3   169235.22   166452.17   1817.53 o 
  11   7   3      132.39      104.86    127.19 o 
  13   7   3     1301.03     1500.62    329.06 o 
  15   7   3     1619.47     1065.82    240.11 o 
  17   7   3     9048.78     8876.85    768.66 o 
 -20   8   3    10352.64     8848.57    814.93 o 
 -18   8   3      525.30      193.46    218.77 o 
 -16   8   3       39.76      -23.55    187.67 o 
 -14   8   3     3650.04     3331.32    307.45 o 
 -12   8   3     1375.50     1504.57    217.04 o 
 -10   8   3    48473.19    49503.24    901.93 o 
  -8   8   3    43683.56    42933.41   1438.34 o 
  -6   8   3    29412.11    27143.83    440.69 o 
  -4   8   3    11373.90    12607.64    402.49 o 
  -2   8   3     4056.77     4678.70    278.75 o 
   0   8   3    69032.21    69576.41   2330.39 o 
   2   8   3   165571.34   160986.27   1786.68 o 
   4   8   3    30062.25    28939.64    417.04 o 
   6   8   3      702.19      812.48    124.72 o 
   8   8   3   116581.76   117475.19   1350.53 o 
  10   8   3    33989.43    32933.74    693.23 o 
  12   8   3    19437.57    18990.24    964.04 o 
  14   8   3    25244.10    25517.41   1154.27 o 
  16   8   3     2804.37     2668.45    491.02 o 
 -19   9   3      197.52     -107.08    259.65 o 
 -17   9   3     1499.06      997.39    336.77 o 
 -15   9   3     5459.06     5310.50    411.86 o 
 -13   9   3    32441.69    32581.80    807.66 o 
 -11   9   3    20039.04    20722.67    730.10 o 
  -9   9   3     9881.48    10372.77    548.86 o 
  -7   9   3    14771.50    14554.18    470.46 o 
  -5   9   3    39427.49    40213.50    579.34 o 
  -3   9   3    43241.24    44367.52    618.98 o 
  -1   9   3    93155.23    92425.29    956.08 o 
   1   9   3    28820.73    27117.01    433.91 o 
   3   9   3    95349.10    93462.75   1571.81 o 
   5   9   3     9856.86    10714.73    266.41 o 
   7   9   3    26354.60    26438.73    563.27 o 
   9   9   3      143.45      439.60    254.51 o 
  11   9   3    21057.36    22653.57   1054.01 o 
  13   9   3    21821.88    22761.55   1120.85 o 
  15   9   3    28342.13    29306.71   1308.52 o 
  17   9   3     4621.62     4082.37    624.70 o 
 -18  10   3     1191.09      329.06    390.76 o 
 -16  10   3      107.80     -223.66    223.66 o 
 -14  10   3     1470.40     1323.37    408.75 o 
 -12  10   3     6517.89     6128.78    475.59 o 
 -10  10   3    61864.80    63565.52   1085.23 o 
  -8  10   3     5656.83     4793.67    310.92 o 
  -6  10   3       26.54       35.65    107.78 o 
  -4  10   3      775.43     1635.19    310.20 o 
  -2  10   3     3028.36     3072.14    336.31 o 
   0  10   3     1925.77     1825.84    200.58 o 
   2  10   3      979.00     1076.67    223.10 o 
   4  10   3    77710.30    78647.15    821.74 o 
   6  10   3     2720.77     3403.69    452.45 o 
   8  10   3     4391.96     5344.62    537.29 o 
  10  10   3     1727.74     1866.37    413.89 o 
  12  10   3     9370.86    10632.68    789.22 o 
  14  10   3     2726.68     2578.48    527.01 o 
  16  10   3     2553.37     3141.47    575.85 o 
 -17  11   3      773.52      830.36    416.46 o 
 -15  11   3     2553.87     1437.06    488.45 o 
 -13  11   3     1549.99     1514.51    255.94 o 
 -11  11   3    24049.55    23981.14    895.91 o 
  -9  11   3      559.12     1025.04    485.87 o 
  -7  11   3    18714.78    18164.08    557.70 o 
  -5  11   3       73.40      112.98     98.00 o 
  -3  11   3    14379.85    13926.87    586.18 o 
  -1  11   3    35729.31    35961.88    613.16 o 
   1  11   3    18003.76    19966.66    423.18 o 
   3  11   3    16302.54    16504.84    709.53 o 
   5  11   3        5.00       51.55    117.49 o 
   7  11   3    11154.92    11121.13    763.52 o 
   9  11   3     2112.01     2043.76    424.18 o 
  11  11   3    15697.78    13200.88    889.48 o 
  13  11   3     1570.98     1069.44    421.61 o 
  15  11   3     2800.94     1951.21    498.73 o 
  17  11   3        0.87      221.09    372.76 o 
 -16  12   3      767.08      681.25    437.03 o 
 -14  12   3     9582.37     9334.45    840.64 o 
 -12  12   3     9401.01     9298.45    817.50 o 
 -10  12   3    54765.38    56333.45   1295.67 o 
  -8  12   3    39301.33    38342.85    871.49 o 
  -6  12   3    22180.15    21622.16    612.13 o 
  -4  12   3    65104.37    63739.64    854.58 o 
  -2  12   3      132.62      232.00    110.49 o 
   0  12   3     1641.14     1829.65    197.71 o 
   2  12   3    17506.73    16325.24    713.39 o 
   4  12   3     1229.40     2013.61    271.22 o 
   6  12   3     5587.58     4822.75    563.00 o 
   8  12   3    64954.73    65217.72   1897.22 o 
  10  12   3     5718.95     6252.10    676.11 o 
  12  12   3     2290.00     2380.53    521.87 o 
  14  12   3     4573.59     4550.25    660.69 o 
  16  12   3     2794.22     2647.89    619.55 o 
 -15  13   3     1129.69      892.06    475.59 o 
 -13  13   3        6.27      138.82    341.91 o 
 -11  13   3    22638.50    23404.24   1203.12 o 
  -9  13   3      296.60     -133.68    293.07 o 
  -7  13   3      336.21       42.69    164.19 o 
  -5  13   3    35563.98    36359.50    836.88 o 
  -3  13   3    18470.43    17892.28    477.15 o 
  -1  13   3    10272.28     9807.77    361.61 o 
   1  13   3      480.94      737.88    187.61 o 
   3  13   3    15694.35    15579.87    551.81 o 
   5  13   3     1372.05      868.92    401.04 o 
   7  13   3    39698.38    39335.26   1516.75 o 
   9  13   3       19.28     -164.53    249.36 o 
  11  13   3     1847.58     1375.36    416.46 o 
  13  13   3      877.93     1321.37    467.88 o 
  15  13   3      911.64      930.62    465.31 o 
 -14  14   3       21.31     -275.07    323.92 o 
 -12  14   3    25497.66    26489.15   1365.08 o 
 -10  14   3      769.89     1123.42    449.88 o 
  -8  14   3      443.80      205.66    285.35 o 
  -6  14   3     5807.41     5557.99    609.27 o 
  -4  14   3    86169.85    82736.53   1068.12 o 
  -2  14   3      517.79      452.37    159.25 o 
   0  14   3    61618.73    58873.38    904.48 o 
   2  14   3      470.64      518.34    189.64 o 
   4  14   3     1440.64     1054.01    365.05 o 
   6  14   3     1817.41     2144.02    473.02 o 
   8  14   3    17954.85    21049.41   1133.71 o 
  10  14   3     1207.31      856.06    403.61 o 
  12  14   3     1214.23     1012.88    455.03 o 
  14  14   3    11150.43    10365.32    987.17 o 
 -13  15   3     3250.37     3958.98    683.82 o 
 -11  15   3     1476.39      971.75    437.03 o 
  -9  15   3     9448.04     9617.23    822.64 o 
  -7  15   3     2928.70     3234.02    534.72 o 
  -5  15   3    63738.13    63991.46   1904.94 o 
  -3  15   3    10368.81    10151.61    510.64 o 
  -1  15   3    22932.67    24564.84    603.73 o 
   1  15   3    41860.00    44155.54    811.72 o 
   3  15   3       25.55      719.81    313.63 o 
   5  15   3     3743.69     4437.14    583.56 o 
   7  15   3     2918.59     2023.19    470.45 o 
   9  15   3    15443.61    15203.50   1028.31 o 
  11  15   3     2414.77     2362.53    570.71 o 
  13  15   3    16684.13    17357.80   1262.25 o 
 -12  16   3      477.48      208.23    401.04 o 
 -10  16   3        5.08       82.26    354.77 o 
  -8  16   3     9895.86     9319.02    835.50 o 
  -6  16   3    78798.17    77791.33   2213.43 o 
  -4  16   3    18583.61    18406.67   1048.87 o 
  -2  16   3      818.56      625.69    239.93 o 
   0  16   3       81.67       99.62    271.22 o 
   2  16   3    11031.07    12079.47    573.19 o 
   4  16   3     3071.50     3969.26    601.56 o 
   6  16   3     7894.33     8630.06    796.94 o 
   8  16   3     6500.45     6835.66    753.23 o 
  10  16   3     9457.09    11558.16    994.89 o 
  -9  17   3      607.99      832.93    452.45 o 
  -7  17   3     2418.52     1856.09    534.72 o 
  -5  17   3     2331.04     2791.85    545.00 o 
  -3  17   3     6379.61     5910.19    658.12 o 
  -1  17   3      665.18      379.42    225.32 o 
   1  17   3      110.03      523.32    232.15 o 
   3  17   3     1461.30     2403.66    506.44 o 
   5  17   3     3702.47     5244.36    681.25 o 
   7  17   3     5234.60     6056.72    760.95 o 
   9  17   3      734.65        2.57    385.61 o 
  -8  18   3        2.81     -365.05    365.05 o 
  -6  18   3     4141.02     3892.14    655.54 o 
  -4  18   3      674.48      812.36    411.32 o 
  -2  18   3     3674.36     3547.65    596.42 o 
   0  18   3      678.29      587.89    268.37 o 
   2  18   3      318.17      167.10    347.05 o 
   4  18   3     5280.26     5007.85    699.25 o 
   6  18   3    22376.08    24283.44   1365.08 o 
  -3  19   3      403.12      -25.71    401.04 o 
  -1  19   3     2063.70     1681.28    524.44 o 
   1  19   3      206.09     -110.54    365.05 o 
   3  19   3      502.86        5.14    370.19 o 
 -22   0   4    16784.05    17943.94   1084.86 o 
 -20   0   4     3019.38     2902.39    509.01 o 
 -18   0   4     7962.61     7308.68    665.83 o 
 -16   0   4        4.78       23.14    208.23 o 
 -14   0   4     1489.03     1294.76    191.97 o 
 -12   0   4     2245.88     2637.13    161.07 o 
 -10   0   4    51806.22    46436.86    533.65 o 
  -8   0   4   244925.42   229499.88   1609.96 o 
  -6   0   4   277994.13   246202.11   2737.86 o 
   2   0   4   155346.80   150549.09   1706.99 o 
   4   0   4    16913.18    16044.14    419.03 o 
   6   0   4      263.75      466.58     76.28 o 
   8   0   4    42845.50    44644.24    665.46 o 
  10   0   4    82121.41    88786.16   1077.48 o 
  12   0   4   103880.42   103691.11   1259.12 o 
  14   0   4    34688.97    34468.81   1131.14 o 
  16   0   4    30019.28    31872.34   1205.69 o 
  18   0   4    26896.83    26910.76   1187.69 o 
 -21   1   4    17087.51    15460.07    710.51 o 
 -19   1   4      143.85      112.19    248.65 o 
 -17   1   4     4664.37     4730.45    531.35 o 
 -15   1   4     8484.97     9081.51    283.34 o 
 -13   1   4    24240.62    22471.13    479.41 o 
 -11   1   4     7255.86     6663.46    229.84 o 
  -9   1   4    29256.76    25952.76    338.07 o 
  -7   1   4     5860.61     5401.23    169.99 o 
  -5   1   4      240.54       11.43     53.16 o 
  -1   1   4    27257.30    27185.83    488.45 o 
   1   1   4    29912.88    35839.02    616.98 o 
   3   1   4   257395.47   276841.94   2050.91 o 
   5   1   4   217909.20   220637.70   1647.37 o 
   7   1   4     5130.06     5410.11    155.53 o 
   9   1   4    29161.66    30500.07    398.50 o 
  11   1   4      769.41      965.12    143.56 o 
  13   1   4      427.28      426.81    143.57 o 
  15   1   4     1794.07     1653.98    334.20 o 
  17   1   4     7441.61     6591.44    637.55 o 
  19   1   4     2071.94     1593.87    452.45 o 
 -22   2   4       95.27     -223.98    246.38 o 
 -20   2   4        3.40     -154.61    154.61 o 
 -18   2   4        9.96     -135.74    135.74 o 
 -16   2   4      154.41      220.77    163.24 o 
 -14   2   4     1168.21     1239.66    157.05 o 
 -12   2   4     2007.48     1520.84    130.44 o 
 -10   2   4     7001.17     6684.08    251.40 o 
  -8   2   4    16469.13    14046.47    294.31 o 
  -6   2   4     7721.25    13023.81    725.38 o 
  -4   2   4   299223.28   279312.94   2782.84 o 
  -2   2   4   156052.81   144944.50   4012.96 o 
   0   2   4    62309.52    47039.84    753.23 o 
   2   2   4     3900.66     2331.68    187.67 o 
   4   2   4   248011.78   282151.28   2128.62 o 
   6   2   4    67345.26    75597.04    660.12 o 
   8   2   4     5599.06     7164.57    210.91 o 
  10   2   4    23752.93    24663.37    664.58 o 
  12   2   4     4714.62     4200.43    314.92 o 
  14   2   4    29654.74    31124.24   1038.59 o 
  16   2   4       14.23      -46.27    226.23 o 
  18   2   4      948.45      547.57    318.77 o 
  20   2   4      382.96     1354.79    437.03 o 
 -21   3   4     3967.74     3625.48    439.47 o 
 -19   3   4    24235.79    22877.29    802.11 o 
 -17   3   4     3072.38     3434.99    337.20 o 
 -15   3   4    61553.07    61129.02    870.43 o 
 -13   3   4    17206.11    17187.79    621.00 o 
 -11   3   4    81246.67    84004.14    913.90 o 
  -9   3   4    48636.58    46860.32    605.01 o 
  -7   3   4   232263.22   210665.48   1705.93 o 
  -5   3   4    68958.94    66451.27    625.13 o 
  -3   3   4    10763.57    11243.52    203.07 o 
  -1   3   4   216854.23   220884.69   2016.76 o 
   1   3   4   940730.31  1002477.25   9514.40 o 
   3   3   4   352784.75   368763.28   3979.54 o 
   5   3   4   180327.67   188103.22   1624.00 o 
   7   3   4    63012.43    70027.46    854.33 o 
   9   3   4    51267.73    51761.24   1523.06 o 
  11   3   4   350574.09   355650.81   3453.82 o 
  13   3   4      195.52      146.53    129.69 o 
  15   3   4     6483.83     6971.91    555.29 o 
  17   3   4     4103.34     3452.54    467.88 o 
  19   3   4    11183.58    12077.45    845.78 o 
 -20   4   4     5243.63     4915.15    568.14 o 
 -18   4   4    26026.49    25945.91   1281.53 o 
 -16   4   4    42696.17    42687.46    769.22 o 
 -14   4   4    15575.52    15790.38    445.66 o 
 -12   4   4    18234.03    17141.02    422.79 o 
 -10   4   4        0.88      224.90    116.03 o 
  -8   4   4    10327.01     9140.22    256.88 o 
  -6   4   4    24933.64    24401.19    382.61 o 
  -4   4   4   145805.75   161433.92   1282.38 o 
  -2   4   4   414217.66   430817.19   3103.18 o 
   0   4   4   461421.94   516433.25   3671.62 o 
   2   4   4   297607.81   343173.91   3802.16 o 
   4   4   4      947.77      894.63    174.81 o 
   6   4   4   132032.31   136859.52   1001.29 o 
   8   4   4     2136.53     2038.84    104.64 o 
  10   4   4   142876.08   151588.80   1613.00 o 
  12   4   4    41589.59    44383.57    841.32 o 
  14   4   4    19636.01    19158.81    606.62 o 
  16   4   4     8119.13     8385.83    616.98 o 
  18   4   4     1415.43     1457.62    383.04 o 
  20   4   4       36.51     -323.92    323.92 o 
 -21   5   4    11256.20     9804.23   1113.14 o 
 -19   5   4    32666.71    33179.79    964.25 o 
 -17   5   4     2439.50     2743.20    327.20 o 
 -15   5   4    85554.70    83489.52   1079.58 o 
 -13   5   4    88923.25    85056.60   1052.44 o 
 -11   5   4    30315.56    31048.28    552.33 o 
  -9   5   4     3081.30     3052.57    177.34 o 
  -7   5   4    39851.63    38097.47    524.49 o 
  -5   5   4    18256.59    15959.13    244.26 o 
  -3   5   4    42405.27    37732.78    464.49 o 
  -1   5   4   360071.03   344454.66   2153.65 o 
   1   5   4    35376.66    35526.20    551.95 o 
   3   5   4   132894.03   129669.34   1953.78 o 
   5   5   4    13241.58    12069.74    570.71 o 
   7   5   4    19242.92    18775.93    336.51 o 
   9   5   4      502.08      641.45     94.85 o 
  11   5   4   132883.28   139369.08   2061.75 o 
  13   5   4    59917.94    61763.40   1050.11 o 
  15   5   4    21781.81    25514.90    782.80 o 
  17   5   4    26795.87    27460.90   1100.29 o 
  19   5   4      599.76     -267.36    285.35 o 
 -20   6   4     3824.38     3097.62    398.47 o 
 -18   6   4     2180.18     2835.56    348.34 o 
 -16   6   4     1890.15     1494.45    210.15 o 
 -14   6   4    89345.13    91220.77   1716.56 o 
 -12   6   4    22925.37    22571.10    566.50 o 
 -10   6   4      166.68      380.97    190.15 o 
  -8   6   4     1064.09     1028.69    117.80 o 
  -6   6   4      396.22      795.84    204.38 o 
  -4   6   4    94542.19    88823.60    920.68 o 
  -2   6   4   252743.44   252092.70   1721.36 o 
   0   6   4    19314.63    21308.63    701.82 o 
   2   6   4    81431.12    81979.26   1051.44 o 
   4   6   4    54998.42    59495.19   1311.09 o 
   6   6   4     2772.05     3013.10    187.17 o 
   8   6   4    46413.83    48802.02    770.60 o 
  10   6   4    18192.21    18937.61    522.91 o 
  12   6   4     1147.95     1295.12    204.34 o 
  14   6   4    38595.67    36859.98    854.29 o 
  16   6   4    11963.95    12258.07    775.09 o 
 -19   7   4       70.25     -280.21    280.21 o 
 -17   7   4     1081.91     1015.12    253.34 o 
 -15   7   4     3324.33     3180.38    252.53 o 
 -13   7   4    50815.80    50949.97    975.56 o 
 -11   7   4     1692.47     1784.21    208.42 o 
  -9   7   4    39179.61    37791.90   1009.02 o 
  -7   7   4    25122.77    23702.96    553.65 o 
  -5   7   4    24424.80    21739.36    381.93 o 
  -3   7   4    49721.00    49591.44    605.22 o 
  -1   7   4    13008.82    13307.58    305.85 o 
   1   7   4    17406.54    18161.43    574.57 o 
   3   7   4    14014.38    16255.22    407.53 o 
   5   7   4    94541.55    96815.23   1040.28 o 
   7   7   4    72535.30    68796.22    906.89 o 
   9   7   4   207543.03   210831.11   2250.70 o 
  11   7   4     3817.93     3105.27    253.25 o 
  13   7   4     4516.10     4177.35    314.38 o 
  15   7   4        0.97     -241.65    249.36 o 
  17   7   4    12735.55    15206.07    958.90 o 
 -20   8   4        8.24     -362.48    362.48 o 
 -18   8   4     9667.48    10275.87   1003.88 o 
 -16   8   4    23062.63    23177.02    723.35 o 
 -14   8   4      171.15      196.36    169.18 o 
 -12   8   4      503.99      681.50    285.35 o 
 -10   8   4     7222.20     6968.29    433.17 o 
  -8   8   4    54545.68    53867.15   1028.31 o 
  -6   8   4     6715.78     6124.10    225.31 o 
  -4   8   4    23084.26    23306.73    528.94 o 
  -2   8   4    38807.68    40547.55    572.20 o 
   0   8   4   104913.69    98386.70   1200.76 o 
   2   8   4    70671.72    73007.69    995.45 o 
   4   8   4     5744.75     5359.90    269.35 o 
   6   8   4     1096.32     1206.29    406.18 o 
   8   8   4     2902.68     2998.50    280.21 o 
  10   8   4      486.05      704.39    311.06 o 
  12   8   4     2285.02     2059.18    406.18 o 
  14   8   4     1730.12     1365.08    408.75 o 
  16   8   4      672.82      804.65    372.76 o 
 -19   9   4      369.45      185.83    266.92 o 
 -17   9   4      487.44      -35.85    254.51 o 
 -15   9   4       62.86      215.94    246.79 o 
 -13   9   4      389.62      367.55    188.97 o 
 -11   9   4     5590.17     5511.20    619.55 o 
  -9   9   4    15921.84    16778.69    523.78 o 
  -7   9   4      171.23        6.05    145.21 o 
  -5   9   4     7073.78     5467.40    258.27 o 
  -3   9   4     7702.71     7675.18    469.86 o 
  -1   9   4     1786.95     2398.49    163.83 o 
   1   9   4      258.27      310.39     78.60 o 
   3   9   4     2168.39     2066.83    307.22 o 
   5   9   4      465.71      -53.99    205.66 o 
   7   9   4    16483.45    16650.84    863.78 o 
   9   9   4     6563.05     7367.81    619.55 o 
  11   9   4       14.75      -92.55    290.50 o 
  13   9   4     4918.33     5557.99    619.55 o 
  15   9   4        0.74     -213.37    269.93 o 
  17   9   4       43.96       46.27    341.91 o 
 -18  10   4     6632.83     5570.13    447.59 o 
 -16  10   4      511.07     -186.52    883.06 o 
 -14  10   4    31502.94    29529.32    812.25 o 
 -12  10   4    13056.75    14185.37    548.50 o 
 -10  10   4      508.46      651.65    190.71 o 
  -8  10   4      609.80      662.10    159.78 o 
  -6  10   4     2134.84     1867.76    161.49 o 
  -4  10   4    25434.10    26133.52    497.14 o 
  -2  10   4    91796.57    95064.78   1135.03 o 
   0  10   4     3782.57     3376.33    179.95 o 
   2  10   4    33955.00    34515.01    727.93 o 
   4  10   4     8933.28     9765.04    403.09 o 
   6  10   4    58144.05    58145.54   1606.73 o 
   8  10   4    13861.67    14044.09    820.07 o 
  10  10   4    17216.55    17427.21    982.03 o 
  12  10   4       92.63     -161.96    244.22 o 
  14  10   4      958.54     1298.24    452.45 o 
  16  10   4     3307.93     2807.27    563.00 o 
 -17  11   4       33.09     -298.21    298.21 o 
 -15  11   4       39.39     -194.09    379.19 o 
 -13  11   4    17568.94    16302.96    881.77 o 
 -11  11   4    12443.70    12187.65    694.11 o 
  -9  11   4    13786.68    12334.67   1173.55 o 
  -7  11   4    46003.85    46280.89    899.23 o 
  -5  11   4     8881.16     7828.13    295.27 o 
  -3  11   4     7146.65     8243.98    310.37 o 
  -1  11   4     9583.10     9616.10    332.34 o 
   1  11   4   103202.84   100935.61   1380.71 o 
   3  11   4    21220.65    21307.94    598.17 o 
   5  11   4     5543.91     4758.48    514.15 o 
   7  11   4     7585.72     7241.84    624.70 o 
   9  11   4    10800.38    11146.83    817.50 o 
  11  11   4     7997.86    10213.65    817.50 o 
  13  11   4     1072.56      434.46    357.34 o 
  15  11   4     4316.38     3712.18    619.55 o 
  17  11   4        0.70     -303.35    303.35 o 
 -16  12   4      293.20      334.20    383.04 o 
 -14  12   4        0.35      100.26    331.63 o 
 -12  12   4    26367.81    27461.83    784.08 o 
 -10  12   4    13576.28    13002.22    606.70 o 
  -8  12   4     1646.89     2109.31    260.23 o 
  -6  12   4      774.51     1033.45    200.66 o 
  -4  12   4      108.12      359.04    119.07 o 
  -2  12   4    22906.40    22210.18    502.78 o 
   0  12   4     2315.24     2475.70    193.87 o 
   2  12   4     8874.73     9112.13    946.04 o 
   4  12   4     2939.88     2789.06    258.07 o 
   6  12   4   108049.13   106303.68   2395.95 o 
   8  12   4    46273.23    46600.25   1601.59 o 
  10  12   4     6686.82     7136.44    706.96 o 
  12  12   4     5402.55     4915.30    652.97 o 
  14  12   4     3256.56     4581.10    642.69 o 
  16  12   4     2077.69     1362.51    532.15 o 
 -15  13   4        1.94      -97.69    341.91 o 
 -13  13   4    59794.97    58515.73   1946.07 o 
 -11  13   4    10955.32    11169.97    868.92 o 
  -9  13   4     6480.26     5801.46    384.20 o 
  -7  13   4      371.39      -74.40    150.67 o 
  -5  13   4   105632.23   104437.07   1482.03 o 
  -3  13   4    68021.28    67430.83   1267.54 o 
  -1  13   4    39085.95    38770.24    699.00 o 
   1  13   4    14485.07    14688.83    549.71 o 
   3  13   4     4291.71     4294.10    324.82 o 
   5  13   4     9586.10     8946.26    755.80 o 
   7  13   4    21067.39    21388.76   1131.14 o 
   9  13   4    15080.54    16663.69   1018.02 o 
  11  13   4      886.46      192.81    290.50 o 
  13  13   4    10367.30    11581.29    940.90 o 
  15  13   4     3795.02     3730.18    658.12 o 
 -14  14   4     1481.14      318.77    424.18 o 
 -12  14   4     5575.75     5187.80    709.53 o 
 -10  14   4     1087.09      925.48    383.04 o 
  -8  14   4    20501.87    20499.27   1087.43 o 
  -6  14   4    19628.22    19628.00    641.61 o 
  -4  14   4    28464.71    28282.54    622.48 o 
  -2  14   4    34656.92    31808.09    657.24 o 
   0  14   4    97280.45    97509.09   1208.99 o 
   2  14   4     8559.49     9049.64    465.27 o 
   4  14   4       44.99       48.84    275.07 o 
   6  14   4    19999.53    17656.01   1036.02 o 
   8  14   4      383.51       18.00    262.22 o 
  10  14   4     3421.80     2550.20    521.87 o 
  12  14   4    18814.60    20794.91   1264.82 o 
  14  14   4     7673.62     7416.65    868.92 o 
 -13  15   4       46.14     -300.78    300.78 o 
 -11  15   4       11.47     -213.37    318.77 o 
  -9  15   4      341.43      -77.12    275.07 o 
  -7  15   4    16734.92    16000.44    992.31 o 
  -5  15   4       78.74      100.26    336.77 o 
  -3  15   4      810.18      748.49    173.33 o 
  -1  15   4    27055.17    29277.63    833.35 o 
   1  15   4     3060.02     3051.91    271.02 o 
   3  15   4     2406.45     2174.87    475.59 o 
   5  15   4      702.15      473.02    300.78 o 
   7  15   4     1346.32     1645.29    465.31 o 
   9  15   4     1482.58     1647.86    483.30 o 
  11  15   4    17681.63    19165.05   1257.10 o 
 -12  16   4     1469.60      840.64    493.59 o 
 -10  16   4     4752.33     5172.38    699.25 o 
  -8  16   4      607.60      431.89    365.05 o 
  -6  16   4     8066.80     8953.97    879.20 o 
  -4  16   4        2.04      197.95    311.06 o 
  -2  16   4     2249.83     1916.17    303.56 o 
   0  16   4    16834.51    17219.41    536.08 o 
   2  16   4    11385.56    11733.67    572.46 o 
   4  16   4      148.67      -84.84    300.78 o 
   6  16   4     1348.56      794.37    388.19 o 
   8  16   4      386.32      282.78    334.20 o 
  10  16   4     3238.72     2629.89    583.56 o 
  -9  17   4    10164.72    10766.36    948.61 o 
  -7  17   4     3238.74     1706.99    527.01 o 
  -5  17   4    15242.95    14604.51   1023.16 o 
  -3  17   4     4326.33     4246.90    578.42 o 
  -1  17   4       68.96       16.14    192.66 o 
   1  17   4     3072.68     2960.00    359.58 o 
   3  17   4       79.74      172.24    316.20 o 
   5  17   4    12890.66    14185.48   1043.73 o 
   7  17   4     2985.24     3367.70    670.97 o 
   9  17   4      181.43     -313.63    313.63 o 
  -8  18   4     1970.95     1097.72    521.87 o 
  -6  18   4      184.62     -290.50    311.06 o 
  -4  18   4      590.82      688.96    419.03 o 
  -2  18   4     2007.84     1650.43    470.45 o 
   0  18   4     5098.13     6330.50    622.12 o 
   2  18   4     8161.85     9668.64    843.21 o 
   4  18   4       77.56     -239.08    290.50 o 
   6  18   4     2708.06     2604.18    609.27 o 
  -3  19   4        1.07     -349.62    349.62 o 
   1  19   4     1226.94     1028.31    449.88 o 
   3  19   4      415.32       10.28    413.89 o 
 -21   1   5     4528.12     4882.95    462.41 o 
 -19   1   5     9718.66     9176.71    397.46 o 
 -17   1   5      159.92      179.12    190.84 o 
 -15   1   5    15238.81    15549.31    353.02 o 
 -13   1   5    28619.75    28487.53    375.96 o 
 -11   1   5     7706.60     6861.92    208.12 o 
  -9   1   5      813.42      632.44     77.76 o 
  -7   1   5    29737.22    28769.28    394.38 o 
  -5   1   5    58973.20    54259.64    646.14 o 
  -1   1   5   224193.02   282401.00   2930.67 o 
   1   1   5   395645.81   466035.84   4627.38 o 
   3   1   5   113780.34   125933.99   1109.53 o 
   5   1   5    36666.64    39180.32    438.46 o 
   7   1   5     8841.94    12909.40    294.71 o 
   9   1   5     7868.02     8571.19    258.46 o 
  11   1   5    26431.85    27147.21    462.80 o 
  13   1   5     2063.11     1547.60    287.93 o 
  15   1   5        0.06       59.13    213.37 o 
  17   1   5      809.79     1156.84    372.76 o 
 -22   2   5    32393.22    32458.29   1038.13 o 
 -20   2   5     7204.56     7096.11    370.38 o 
 -18   2   5    11721.38    11203.29    409.62 o 
 -16   2   5     2950.76     2838.12    298.69 o 
 -14   2   5      729.89      656.56    139.11 o 
 -12   2   5    94075.48    92234.38    793.47 o 
 -10   2   5   488984.00   482992.28   2998.00 o 
  -8   2   5     3397.19     4145.40    169.04 o 
  -6   2   5    98830.56    92487.02   1457.56 o 
  -4   2   5   179266.78   176010.19   1322.09 o 
  -2   2   5     2836.14     3419.12    190.24 o 
   0   2   5     1258.26      982.03    123.40 o 
   2   2   5   517107.53   553593.50   5527.14 o 
   4   2   5     1049.45     2027.69    262.22 o 
   6   2   5     1321.25     1408.40    137.46 o 
   8   2   5    90637.23    98048.55    878.51 o 
  10   2   5    12516.38    12808.99    305.86 o 
  12   2   5    17986.59    20041.21   1188.98 o 
  14   2   5     1863.87     1583.59    308.49 o 
  16   2   5     8983.10     8077.34    624.70 o 
  18   2   5      655.71      287.93    311.06 o 
  20   2   5     4312.81     3467.96    560.43 o 
 -21   3   5       14.28     -156.76    315.10 o 
 -19   3   5      177.18        8.46    181.00 o 
 -17   3   5     4236.98     3672.93    345.25 o 
 -15   3   5     1063.41     1149.86    179.18 o 
 -13   3   5     4239.28     4486.15    271.50 o 
 -11   3   5    35783.54    34223.51    562.22 o 
  -9   3   5   150815.06   139042.63   1176.90 o 
  -7   3   5     8721.74     7104.95    213.45 o 
  -5   3   5    21907.62    26696.89    422.49 o 
  -3   3   5    13147.86    13599.26    237.29 o 
  -1   3   5    10285.47    14514.22    439.60 o 
   1   3   5   196308.73   186385.55   2254.56 o 
   3   3   5    70529.38    63700.96   1138.85 o 
   5   3   5    71492.59    83018.88    739.57 o 
   7   3   5      859.51     1541.01    179.59 o 
   9   3   5   123273.59   131666.31   2247.29 o 
  11   3   5    46735.09    48222.54    845.60 o 
  13   3   5     2375.16     1932.22    226.05 o 
  15   3   5     2139.86     2359.96    383.04 o 
  17   3   5     7583.51     7195.57    624.70 o 
  19   3   5     1090.53     1904.94    465.31 o 
 -20   4   5    12010.32    11111.03    611.62 o 
 -18   4   5     5288.89     4727.57    405.36 o 
 -16   4   5   129351.98   127625.21   1385.69 o 
 -14   4   5    58384.90    59305.34    845.49 o 
 -12   4   5     2116.20     2231.97    179.64 o 
 -10   4   5    95307.37    90474.22    944.75 o 
  -8   4   5    28524.72    26909.81    326.76 o 
  -6   4   5    58979.69    54408.27    644.25 o 
  -4   4   5    33148.24    33902.66    397.98 o 
  -2   4   5   263219.50   265997.47   2075.92 o 
   0   4   5     5430.56     6018.16    311.06 o 
   2   4   5   525049.50   511366.19   5339.48 o 
   4   4   5   202041.30   214908.17   2776.43 o 
   6   4   5    29070.72    32301.33    396.69 o 
   8   4   5     3603.53     3543.75    129.87 o 
  10   4   5   287067.69   291769.81   2562.78 o 
  12   4   5    38975.39    40287.84    947.33 o 
  14   4   5    56976.11    61478.82   1079.76 o 
  16   4   5    11185.64    12727.85    735.24 o 
  18   4   5      807.02     1146.56    367.62 o 
  20   4   5    10554.23    13218.87    912.62 o 
 -21   5   5     2318.66     2275.06    368.96 o 
 -19   5   5    10407.01    10689.82    598.37 o 
 -17   5   5    19179.41    17711.21    529.04 o 
 -15   5   5    47915.80    46462.57    792.64 o 
 -13   5   5    30135.77    29637.96    593.60 o 
 -11   5   5     7535.49     6599.64    270.02 o 
  -9   5   5    36972.54    35462.92    551.41 o 
  -7   5   5    39475.06    38516.91    412.58 o 
  -5   5   5    45116.67    41268.95    422.25 o 
  -3   5   5   388952.75   364555.09   2271.81 o 
  -1   5   5   844339.00   841425.94   5370.25 o 
   1   5   5   136084.86   127236.71   2126.02 o 
   3   5   5   109604.22   105843.51   1740.41 o 
   5   5   5    29106.80    37761.95   1012.88 o 
   7   5   5    52920.34    56357.39    573.94 o 
   9   5   5      432.68      726.70    101.37 o 
  11   5   5     3368.70     4016.39    291.20 o 
  13   5   5    16650.34    17724.90    586.97 o 
  15   5   5    77894.75    79481.33   1296.53 o 
  17   5   5    26601.09    30838.89   1174.84 o 
 -20   6   5      133.53      112.61    379.19 o 
 -18   6   5     5830.13     6061.38    441.63 o 
 -16   6   5    10310.33     9893.99    401.87 o 
 -14   6   5    70807.49    69172.32    969.91 o 
 -12   6   5   135326.77   134836.59   2784.27 o 
 -10   6   5     2223.35     2347.96    392.24 o 
  -8   6   5     1346.31     1440.63     94.43 o 
  -6   6   5     7256.80     8381.84    299.44 o 
  -4   6   5    84899.54    74772.67    749.70 o 
  -2   6   5    67899.13    70096.41    725.35 o 
   0   6   5    28380.06    25203.35    616.98 o 
   2   6   5    39021.45    40253.03   1002.60 o 
   4   6   5   166034.38   158407.92   2408.81 o 
   6   6   5    59935.52    61585.73    790.11 o 
   8   6   5   113795.13   115034.75   1286.70 o 
  10   6   5     3662.69     3844.18    263.37 o 
  12   6   5    22906.98    22913.92    621.99 o 
  14   6   5    35390.86    39568.38    877.21 o 
  16   6   5    38918.86    39188.73   1426.77 o 
 -19   7   5      335.45      154.13    250.78 o 
 -17   7   5    13670.83    13481.45    484.96 o 
 -15   7   5     7804.36     7472.56    355.32 o 
 -13   7   5    82737.16    82195.51   1059.35 o 
 -11   7   5      893.58      709.45    144.28 o 
  -9   7   5     4156.62     5400.81    324.87 o 
  -7   7   5    12097.98    12252.09    506.44 o 
  -5   7   5    13453.59    14265.84    316.63 o 
  -3   7   5      476.14      143.93     92.10 o 
  -1   7   5    28084.28    31473.49    608.88 o 
   1   7   5    30781.38    31755.30    597.72 o 
   3   7   5     8665.14     8354.98    514.15 o 
   5   7   5    76493.41    79608.86   1696.70 o 
   7   7   5    50222.42    51487.20   1620.87 o 
   9   7   5     5058.57     4765.12    289.21 o 
  11   7   5     8959.96     9163.64    429.32 o 
  13   7   5    10392.71    11542.73    784.08 o 
  15   7   5      257.98       38.56    290.50 o 
 -20   8   5     1075.80      118.26    403.61 o 
 -18   8   5      394.94       93.95    211.30 o 
 -16   8   5     1118.14     1213.79    262.02 o 
 -14   8   5    11326.20    10485.40    487.17 o 
 -12   8   5        2.71        9.20    197.95 o 
 -10   8   5     3759.13     3849.29    288.40 o 
  -8   8   5    84909.16    81266.40   1159.82 o 
  -6   8   5    80847.54    76584.34   1063.71 o 
  -4   8   5    27195.20    26654.60    464.19 o 
  -2   8   5     2152.67     2297.30    207.00 o 
   0   8   5      556.57      658.50    200.52 o 
   2   8   5     1881.86     2101.78    190.33 o 
   4   8   5   110067.91   114468.41   2113.17 o 
   6   8   5     8074.87     8249.71    739.09 o 
   8   8   5    71052.41    68503.16   1717.27 o 
  10   8   5        1.71     -200.52    200.52 o 
  12   8   5     2853.65     2951.24    473.02 o 
  14   8   5      371.41      509.01    339.34 o 
  16   8   5     2723.12     2748.15    506.44 o 
 -19   9   5    24906.87    26573.54    871.23 o 
 -17   9   5      221.36      158.44    201.75 o 
 -15   9   5    21642.44    19925.40   1862.52 o 
 -13   9   5    20346.10    20575.91    753.23 o 
 -11   9   5    31355.28    30655.49    746.97 o 
  -9   9   5        1.88       50.65    138.16 o 
  -7   9   5     8046.33     7921.41    279.70 o 
  -5   9   5    24793.96    22791.53    703.29 o 
  -3   9   5    80417.57    83534.70    918.16 o 
  -1   9   5    12572.84    13834.86    358.41 o 
   1   9   5      284.62      260.78    178.67 o 
   3   9   5     5401.93     5028.95    285.35 o 
   5   9   5    16184.50    16249.80    794.37 o 
   7   9   5    55768.56    56240.61   1568.17 o 
   9   9   5     6895.20     6496.32    624.70 o 
  11   9   5     1195.40      123.40    293.07 o 
  13   9   5     4182.96     3786.74    547.57 o 
  15   9   5    13188.26    12437.36    902.34 o 
  17   9   5    10869.43     9982.28    876.63 o 
 -18  10   5      786.30      978.95    295.19 o 
 -16  10   5     3183.58     3691.04    377.89 o 
 -14  10   5      207.82      399.89    209.37 o 
 -12  10   5     1067.60      797.09    213.68 o 
 -10  10   5    19292.26    19277.01    685.11 o 
  -8  10   5      369.69      334.50    151.80 o 
  -6  10   5    96168.07    94043.09   1014.54 o 
  -4  10   5    11330.87    11286.98    471.73 o 
  -2  10   5      601.19      636.39    128.68 o 
   0  10   5    12514.47    12750.85    306.44 o 
   2  10   5    43798.23    44401.74    834.90 o 
   4  10   5      287.06      311.62    150.39 o 
   6  10   5     1693.70     1946.07    388.19 o 
   8  10   5    13379.46    12938.66    802.08 o 
  10  10   5      376.23     -118.26    282.78 o 
  12  10   5    10812.29    11339.64    835.50 o 
  14  10   5     6562.74     6249.53    686.39 o 
  16  10   5     3720.34     3647.91    614.41 o 
 -17  11   5      391.90      699.25    426.75 o 
 -15  11   5     8395.65     8100.17    494.10 o 
 -13  11   5      404.75      755.79    280.21 o 
 -11  11   5      852.28      571.30    294.35 o 
  -9  11   5      733.44      583.16    185.47 o 
  -7  11   5    47116.12    44583.38    906.12 o 
  -5  11   5     3115.51     3274.00    212.98 o 
  -3  11   5    55381.18    55498.18    789.31 o 
  -1  11   5    24191.19    22499.43    578.64 o 
   1  11   5    19144.35    17589.76    551.89 o 
   3  11   5    26715.39    26796.38    673.18 o 
   5  11   5    10319.00    12542.76    802.08 o 
   7  11   5    22455.13    24232.02   1113.14 o 
   9  11   5     1007.48      848.35    372.76 o 
  11  11   5     1512.08       20.57    321.35 o 
  13  11   5      208.05      -18.00    321.35 o 
  15  11   5     6826.51     6601.72    766.09 o 
 -16  12   5     7760.58     7897.39    791.80 o 
 -14  12   5     2006.87     2031.86    306.91 o 
 -12  12   5    24054.76    24115.08    748.61 o 
 -10  12   5     1334.77      981.20    498.73 o 
  -8  12   5    13965.88    13951.53    544.04 o 
  -6  12   5    38826.10    39152.23    861.20 o 
  -4  12   5    23539.97    23703.54    527.92 o 
  -2  12   5     3638.01     3658.43    267.16 o 
   0  12   5     3401.21     2819.54    283.44 o 
   2  12   5     1466.43     1472.51    219.75 o 
   4  12   5    22268.62    24765.23    667.84 o 
   6  12   5      813.96      475.59    365.05 o 
   8  12   5    52517.67    52662.10   1712.13 o 
  10  12   5      366.22     -141.39    269.93 o 
  12  12   5     1782.77     1177.41    467.88 o 
  14  12   5      370.91      622.12    388.19 o 
 -15  13   5       18.00       43.70    344.48 o 
 -13  13   5    18574.15    20584.11   1179.98 o 
 -11  13   5    39487.60    41201.62    979.45 o 
  -9  13   5     2343.04     2808.44    295.76 o 
  -7  13   5     5590.87     5117.85    358.14 o 
  -5  13   5    44581.60    43989.28    753.94 o 
  -3  13   5     1424.83     1208.23    183.53 o 
  -1  13   5     4264.18     4756.13    334.53 o 
   1  13   5     6785.49     7050.77    406.96 o 
   3  13   5     8226.61     8473.36    436.70 o 
   5  13   5    30716.53    28643.45   1262.25 o 
   7  13   5    66112.68    65968.37   1961.49 o 
   9  13   5       75.28      539.86    341.91 o 
  11  13   5     2184.80     2054.04    516.72 o 
  13  13   5    12420.03    11681.55    969.18 o 
 -14  14   5     6525.74     5681.39    755.80 o 
 -12  14   5    36455.68    39121.89   1629.86 o 
 -10  14   5      523.19      467.88    323.92 o 
  -8  14   5       35.64       33.71    257.08 o 
  -6  14   5    10165.44    11722.88    525.03 o 
  -4  14   5    41279.51    40315.43    763.92 o 
  -2  14   5    23393.70    23184.29    573.20 o 
   0  14   5    22061.27    22383.83    584.03 o 
   2  14   5      145.33       73.78    155.91 o 
   4  14   5    11533.73    10277.91    799.51 o 
   6  14   5     1875.48     1262.25    413.89 o 
   8  14   5     6919.26     6594.01    719.81 o 
  10  14   5     1124.07     1097.72    449.88 o 
  12  14   5     9146.39    10992.59    982.03 o 
 -13  15   5       58.55     -195.38    377.90 o 
 -11  15   5     8335.69     7388.38    784.08 o 
  -9  15   5     1041.99      820.07    375.33 o 
  -7  15   5     1833.44     1712.13    478.16 o 
  -5  15   5    11444.54    10655.53    510.08 o 
  -3  15   5     1058.93      841.63    191.71 o 
  -1  15   5    53588.05    53419.82   1514.68 o 
   1  15   5    81154.48    82462.45   1149.12 o 
   3  15   5     2384.66     2028.33    467.88 o 
   5  15   5     3229.88     3072.06    524.44 o 
   7  15   5      863.52      498.73    370.19 o 
   9  15   5     3865.87     3874.14    642.69 o 
  11  15   5    27294.48    29841.43   1527.03 o 
 -12  16   5     8897.99     9262.46    912.62 o 
 -10  16   5    14040.54    14175.19   1025.73 o 
  -8  16   5     3083.33     2866.40    563.00 o 
  -6  16   5     8260.68     6591.44    735.24 o 
  -4  16   5      901.47      257.08    311.06 o 
  -2  16   5      759.70      708.94    187.14 o 
   0  16   5    12059.10    12040.47    518.45 o 
   2  16   5    18406.59    17709.99   1048.87 o 
   4  16   5      114.41       20.57    298.21 o 
   6  16   5      130.52     -300.78    303.35 o 
   8  16   5      134.80      -87.41    354.77 o 
  10  16   5    10756.40    13008.07   1038.59 o 
  -9  17   5     2887.73     2072.04    555.29 o 
  -7  17   5      121.25     -161.96    336.77 o 
  -5  17   5       98.73      395.90    347.05 o 
  -3  17   5    11077.71    11182.82    858.64 o 
  -1  17   5     5755.22     5996.13    948.61 o 
   1  17   5       19.70      212.90    176.22 o 
   3  17   5      667.83      534.72    359.91 o 
   5  17   5      558.40      650.40    398.47 o 
   7  17   5     3413.96     3712.18    665.83 o 
   9  17   5       52.97     -313.63    313.63 o 
  -8  18   5     2020.07     1614.44    537.29 o 
  -6  18   5     6362.34     5802.21    735.24 o 
  -4  18   5     3270.88     3889.57    598.99 o 
  -2  18   5     1254.16      987.17    431.89 o 
   0  18   5     2001.69     2007.52    515.44 o 
   2  18   5      724.91      629.84    398.47 o 
   4  18   5     6327.92     6874.22    804.65 o 
   6  18   5        5.20     -107.97    362.48 o 
  -3  19   5     3937.78     3223.74    629.84 o 
  -1  19   5       32.74      -18.33    456.31 o 
   1  19   5     4556.10     4694.22    660.69 o 
 -22   0   6    52271.89    51132.50   1812.39 o 
 -20   0   6        5.98      210.80    293.07 o 
 -18   0   6      247.76      211.05    282.78 o 
 -16   0   6    67912.52    64619.63   1323.94 o 
 -14   0   6    33451.37    34206.72    679.45 o 
 -12   0   6    71451.59    68774.55    932.22 o 
 -10   0   6     5200.22     4970.15    412.61 o 
  -8   0   6    34183.17    28451.00    476.11 o 
  -6   0   6   255044.16   262942.91   2922.96 o 
  -4   0   6  2548767.00  2570751.50  24422.26 o 
   0   0   6   308225.25   287347.16   3025.79 o 
   2   0   6    35178.04    29494.38    619.55 o 
   4   0   6    77619.93    72742.34   1133.71 o 
   6   0   6    80053.84    85549.89   1331.66 o 
   8   0   6    15105.62    17337.23    601.56 o 
  10   0   6    85145.13    84087.13   1485.90 o 
 -21   1   6    16402.15    15768.32    731.62 o 
 -19   1   6      963.17     1084.22    211.93 o 
 -17   1   6    17991.55    17915.79    522.28 o 
 -15   1   6    13233.22    13337.52    330.83 o 
 -13   1   6      502.78      453.93     97.68 o 
 -11   1   6    79442.80    75253.26    679.96 o 
  -9   1   6   128696.99   117868.17    849.31 o 
  -7   1   6    19273.32    22986.74    451.66 o 
  -5   1   6    25074.25    23788.22    408.81 o 
  -3   1   6   102904.41    99398.59   1321.37 o 
  -1   1   6     1301.97      886.91    125.97 o 
   1   1   6    38053.09    39654.04    740.38 o 
   3   1   6    32579.04    32041.64    471.12 o 
   5   1   6      557.22     1649.09    124.27 o 
   7   1   6   122616.52   129386.76   1282.17 o 
   9   1   6    94928.82   102111.78   1087.89 o 
  11   1   6      205.13      388.53    109.40 o 
  13   1   6     1107.93     1462.76    298.21 o 
  15   1   6     2523.41     2449.94    390.76 o 
 -22   2   6     9144.92    11081.75    679.60 o 
 -20   2   6      370.77       -5.30    165.71 o 
 -18   2   6     4754.87     4584.01    292.84 o 
 -16   2   6     5474.99     4737.94    317.50 o 
 -14   2   6    41692.44    41365.25    537.21 o 
 -12   2   6     1101.41     1760.14    318.52 o 
 -10   2   6   214223.83   209786.95   1669.83 o 
  -8   2   6      577.28      502.54     80.37 o 
  -6   2   6    39379.16    44089.13    503.92 o 
  -4   2   6    62861.04    75586.54    636.21 o 
  -2   2   6   167466.34   148010.33   1269.69 o 
   0   2   6    17858.16    12727.85    401.04 o 
   2   2   6    72730.90    87303.16   1316.23 o 
   4   2   6    15336.52    13107.33    304.94 o 
   6   2   6     9465.88     9505.03    217.07 o 
   8   2   6    91005.78   102699.06   1447.49 o 
  10   2   6      847.93      589.22    160.45 o 
  12   2   6     2887.77     2688.57    235.40 o 
  14   2   6     2125.42     2393.38    367.62 o 
  16   2   6    15290.59    14923.29    812.36 o 
 -21   3   6     2083.44     2030.31    258.57 o 
 -19   3   6    15856.31    15484.14    492.42 o 
 -17   3   6     1032.92     1107.92    242.85 o 
 -15   3   6    22780.38    23356.13    532.39 o 
 -13   3   6    18790.36    19608.92    460.91 o 
 -11   3   6   302200.50   294937.69   2113.37 o 
  -9   3   6   272608.97   265006.28   1868.62 o 
  -7   3   6    12855.02    11999.50    217.40 o 
  -5   3   6     5407.26     5331.75    140.15 o 
  -3   3   6       94.77      208.26     51.35 o 
  -1   3   6    59569.02    59598.13    709.77 o 
   1   3   6   337342.09   344176.50   3740.46 o 
   3   3   6     7892.86     5326.62    323.92 o 
   5   3   6     7903.39    10590.16    277.84 o 
   7   3   6   267578.84   278026.13   1955.47 o 
   9   3   6        4.95      -19.25    145.12 o 
  11   3   6   117629.30   120255.09   1446.66 o 
  13   3   6    41474.88    42788.09    852.06 o 
  15   3   6    22690.86    22879.80    946.04 o 
  17   3   6      463.56      298.21    303.35 o 
  19   3   6    37782.91    38664.29   1434.49 o 
 -20   4   6      128.91      113.08    442.17 o 
 -18   4   6       53.39     -148.81    181.75 o 
 -16   4   6     5981.13     5529.98    335.02 o 
 -14   4   6     2220.65     2193.67    208.95 o 
 -12   4   6     1807.04     1753.46    170.97 o 
 -10   4   6    20386.29    23318.09    473.46 o 
  -8   4   6    22195.15    20645.84    654.54 o 
  -6   4   6    16550.04    14355.92    237.31 o 
  -4   4   6      270.89     1261.63     75.90 o 
  -2   4   6    58526.36    63610.42    630.63 o 
   0   4   6   174661.09   188737.78   2359.96 o 
   2   4   6   310646.38   325427.91   3707.04 o 
   4   4   6    14239.56    15967.02    609.27 o 
   6   4   6    85826.94    87161.03   1009.05 o 
   8   4   6     2213.81     2429.75    117.50 o 
  10   4   6    15542.84    15802.12    488.01 o 
  12   4   6     4394.12     5014.62    311.38 o 
  14   4   6    18392.55    19370.65    626.39 o 
  16   4   6     3136.99     2879.26    429.32 o 
  18   4   6     1271.20     1730.12    419.03 o 
 -21   5   6      355.13      300.49    253.25 o 
 -19   5   6    19654.58    18725.79    736.84 o 
 -17   5   6     9590.07     9178.00    408.24 o 
 -15   5   6     3017.73     2725.87    246.65 o 
 -13   5   6    83885.79    80632.16    997.25 o 
 -11   5   6     3373.89     3464.14    204.23 o 
  -9   5   6    84811.73    87798.12    942.12 o 
  -7   5   6      130.65      337.15    116.62 o 
  -5   5   6    34644.68    31308.77    368.57 o 
  -3   5   6    14904.21    15709.98    398.72 o 
  -1   5   6   276200.13   269557.47   1805.31 o 
   1   5   6    57657.86    56389.71   1133.71 o 
   3   5   6     8626.35     9370.44    485.87 o 
   5   5   6   129046.12   134366.13   2164.58 o 
   7   5   6    20446.92    20426.52    334.96 o 
   9   5   6     1882.50     1838.65    135.48 o 
  11   5   6     6464.73     6905.64    341.58 o 
  13   5   6   154707.63   160218.16   2059.18 o 
  15   5   6     2818.90     3636.93    661.97 o 
 -20   6   6      891.75      912.92    334.20 o 
 -18   6   6     5303.45     4754.00    396.17 o 
 -16   6   6     1274.83     1199.39    367.53 o 
 -14   6   6   171527.63   167728.16   1618.30 o 
 -12   6   6    27425.86    27501.22    560.41 o 
 -10   6   6    43663.02    40744.37    636.21 o 
  -8   6   6    19065.76    18688.48    609.56 o 
  -6   6   6    26461.48    25085.69    347.56 o 
  -4   6   6    12382.54    12771.76    291.33 o 
  -2   6   6   103288.72   110525.59    987.26 o 
   0   6   6      176.61     1033.45    185.10 o 
   2   6   6      934.95      879.20    203.09 o 
   4   6   6   208879.28   218031.67   3033.50 o 
   6   6   6    28752.60    32745.27   1073.29 o 
   8   6   6      253.21      447.67    156.82 o 
  10   6   6     3891.53     3909.10    209.41 o 
  12   6   6       71.94      223.66    155.00 o 
  14   6   6    23877.93    24584.22   1095.15 o 
  16   6   6    29891.60    34448.24   1357.36 o 
 -19   7   6     4725.41     5003.36    432.90 o 
 -17   7   6       76.98      143.94    175.58 o 
 -15   7   6    10197.01     9425.94    385.53 o 
 -13   7   6    33544.63    32724.19    659.81 o 
 -11   7   6    11592.92    11020.20    363.54 o 
  -9   7   6   106727.82   104961.42   1088.14 o 
  -7   7   6   173896.86   167370.66   1161.38 o 
  -5   7   6    12952.03    11515.54    310.59 o 
  -3   7   6     1771.15     2322.89    148.11 o 
  -1   7   6    29434.64    31686.64    638.19 o 
   1   7   6     9702.52    10685.63    354.29 o 
   3   7   6   288945.53   291748.34   3773.88 o 
   5   7   6   318835.13   324032.00   4200.63 o 
   7   7   6    23031.24    23122.35    898.48 o 
   9   7   6    14123.60    13195.73    753.23 o 
  11   7   6     1954.82     1903.38    415.18 o 
  13   7   6    13931.34    14342.29    874.06 o 
  15   7   6     3565.59     3025.79    514.15 o 
 -20   8   6     7619.62     7835.69    773.80 o 
 -18   8   6      662.81      450.44    275.07 o 
 -16   8   6    11026.88    10984.04    439.30 o 
 -14   8   6     9449.37     9597.35    385.56 o 
 -12   8   6     5883.66     5301.37    298.08 o 
 -10   8   6      489.75      474.86    163.01 o 
  -8   8   6    45089.85    45638.56   1437.06 o 
  -6   8   6     1356.96     1467.78    141.76 o 
  -4   8   6   178537.38   177014.25   1450.95 o 
  -2   8   6      285.18      230.66    134.97 o 
   0   8   6    19175.13    17405.52    474.92 o 
   2   8   6    19626.29    20859.53    853.49 o 
   4   8   6    30023.40    27849.09   1000.03 o 
   6   8   6    14509.85    14139.20    766.09 o 
   8   8   6     5206.41     4568.25    488.45 o 
  10   8   6     9578.73     7920.52    660.69 o 
  12   8   6     4083.24     4779.05    578.42 o 
  14   8   6    17550.99    18483.79   1033.45 o 
  16   8   6     2943.28     2023.19    473.02 o 
 -19   9   6       51.81      499.07    281.48 o 
 -17   9   6     8180.44     7558.80    483.06 o 
 -15   9   6        7.73     -227.51    227.51 o 
 -13   9   6     5645.07     5646.56    703.10 o 
 -11   9   6      887.63     1018.31    298.21 o 
  -9   9   6   114654.60   112761.06   1884.37 o 
  -7   9   6    91127.62    88359.62    957.01 o 
  -5   9   6     5796.50     4993.79    228.29 o 
  -3   9   6     1313.86     1497.17    200.33 o 
  -1   9   6    20651.99    22161.62    460.08 o 
   1   9   6    70763.92    71352.89   1053.25 o 
   3   9   6      691.17      814.93    251.93 o 
   5   9   6     7458.88     7342.10    583.56 o 
   7   9   6      108.76      -20.57    215.94 o 
   9   9   6    31864.52    33152.58   1257.10 o 
  11   9   6    13356.77    12581.32    876.63 o 
  13   9   6     2588.05     2498.78    480.73 o 
  15   9   6     1970.75     2015.48    493.59 o 
  17   9   6     1059.38      521.87    429.32 o 
 -18  10   6    35909.22    37884.12   1293.10 o 
 -16  10   6      450.67      221.05    216.73 o 
 -14  10   6       82.02      107.05    190.23 o 
 -12  10   6     6526.48     5982.57    394.92 o 
 -10  10   6    43078.86    44362.09    923.19 o 
  -8  10   6    16193.07    14974.67    522.21 o 
  -6  10   6    21029.07    21570.63    542.16 o 
  -4  10   6    10614.40    11472.46    345.33 o 
  -2  10   6     9062.29     8357.24    317.87 o 
   0  10   6     5062.40     3703.38    565.57 o 
   2  10   6    34740.54    35566.38    949.90 o 
   4  10   6    26954.34    25921.02   1020.59 o 
   6  10   6    23221.34    20596.96    961.47 o 
   8  10   6     9381.63    10326.76    745.52 o 
  10  10   6      981.00      681.25    375.33 o 
  12  10   6      264.55      146.53    354.77 o 
  14  10   6    11329.71    11540.16    912.62 o 
  16  10   6     9739.50     7889.68    817.50 o 
 -17  11   6     4466.93     4204.39    849.64 o 
 -15  11   6     1148.56     1190.01    268.23 o 
 -13  11   6       19.61      172.05    193.14 o 
 -11  11   6     4529.87     4825.71    546.29 o 
  -9  11   6      312.35      524.01    194.29 o 
  -7  11   6   139727.16   140317.94   2850.98 o 
  -5  11   6    23234.89    23194.07    506.54 o 
  -3  11   6     4279.82     4107.85    244.09 o 
  -1  11   6     5346.00     5354.72    272.87 o 
   1  11   6     1772.13     1942.54    357.34 o 
   3  11   6    30545.15    30848.13    718.65 o 
   5  11   6    97764.30    93336.74   2146.59 o 
   7  11   6      266.62      696.68    305.92 o 
   9  11   6     1803.64     1300.81    401.04 o 
  11  11   6     8991.84     9203.34    843.21 o 
  13  11   6      240.06      190.24    323.92 o 
  15  11   6       15.86       10.28    380.47 o 
 -16  12   6      876.11      627.27    406.18 o 
 -14  12   6     1928.50     1746.21    301.43 o 
 -12  12   6    28731.60    30213.41    842.44 o 
 -10  12   6       12.01     -152.03    655.54 o 
  -8  12   6     4791.51     4968.81    371.09 o 
  -6  12   6    69453.01    65974.27   3155.61 o 
  -4  12   6      811.02      994.68    162.65 o 
  -2  12   6    17576.17    17122.77    454.17 o 
   0  12   6    13231.49    12710.46    396.56 o 
   2  12   6    23778.28    23435.89   1133.71 o 
   4  12   6    21605.76    21746.77    636.16 o 
   6  12   6    77575.13    74163.97   2010.34 o 
   8  12   6     1031.60     1197.98    403.61 o 
  10  12   6     7262.65     8033.64    794.37 o 
  12  12   6        2.28     -115.68    313.63 o 
  14  12   6     1798.80     2627.32    583.56 o 
 -15  13   6       49.92       -2.57    362.48 o 
 -13  13   6    42902.23    42358.48   1647.86 o 
 -11  13   6    24629.75    24001.14    760.37 o 
  -9  13   6      950.24     1099.50    227.87 o 
  -7  13   6     1800.26     1674.57    244.51 o 
  -5  13   6    39385.37    39278.64    721.29 o 
  -3  13   6     3744.59     3472.46    246.58 o 
  -1  13   6    59902.48    60931.43    913.05 o 
   1  13   6     2820.31     3005.44    289.54 o 
   3  13   6    16316.30    16430.90    803.36 o 
   5  13   6    89176.20    87364.85   2233.99 o 
   7  13   6        8.47      105.40    300.78 o 
   9  13   6     2444.22     1691.56    442.17 o 
  11  13   6     1189.40     1758.40    480.73 o 
  13  13   6    27774.30    27746.26   1437.06 o 
 -14  14   6     2839.41     3195.46    611.84 o 
 -12  14   6     5487.45     5300.92    709.53 o 
 -10  14   6       47.46      138.82    293.07 o 
  -8  14   6    10458.59    11145.48    583.56 o 
  -6  14   6     7240.83     7300.92    435.43 o 
  -4  14   6     8326.13     7655.01    405.20 o 
  -2  14   6    24218.00    22546.66    572.33 o 
   0  14   6   106520.23   108459.32   1310.49 o 
   2  14   6     2910.24     2761.77    297.68 o 
   4  14   6     6093.20     5941.04    647.83 o 
   6  14   6     1427.21      696.68    357.34 o 
   8  14   6     8951.86     8917.98    796.94 o 
  10  14   6     2278.62     2447.37    560.43 o 
  12  14   6    30875.60    31620.40   1568.17 o 
 -13  15   6       16.57       87.41    331.63 o 
 -11  15   6        1.73       56.56    313.63 o 
  -9  15   6     1130.27      503.87    377.90 o 
  -7  15   6     7459.57     6563.16    691.54 o 
  -5  15   6     1078.19     1229.16    248.63 o 
  -3  15   6     1013.98      815.32    176.70 o 
  -1  15   6       90.19      481.16    180.12 o 
   1  15   6    46854.55    48784.82    886.71 o 
   3  15   6    23664.61    24386.27   1200.55 o 
   5  15   6     1078.99     1694.13    465.31 o 
   7  15   6     2513.05     1329.09    465.31 o 
   9  15   6     3986.13     4748.20    678.68 o 
  11  15   6     3255.09     3609.35    686.39 o 
 -12  16   6     2965.17     3162.04    634.98 o 
 -10  16   6    10291.47    11547.87    943.47 o 
  -8  16   6      885.89      730.10    403.61 o 
  -6  16   6      109.89       35.99    406.18 o 
  -4  16   6     1859.56     1910.72    280.36 o 
  -2  16   6     1473.32      725.32    224.11 o 
   0  16   6    40202.51    39557.37    815.70 o 
   2  16   6    11535.68    12781.84    915.19 o 
   4  16   6     5611.79     4969.29    640.12 o 
   6  16   6        4.22      -28.28    293.07 o 
   8  16   6      367.20        7.71    357.34 o 
  10  16   6        7.67     -311.06    311.06 o 
  -9  17   6       22.06     -321.35    321.35 o 
  -7  17   6     1171.72      987.17    470.45 o 
  -5  17   6     2202.33     2267.41    503.87 o 
  -3  17   6     1260.32     1174.84    413.89 o 
  -1  17   6    11999.70    11998.21    613.26 o 
   1  17   6    18465.29    18657.13    585.75 o 
   3  17   6      188.69      -95.12    282.78 o 
   5  17   6     5957.16     5480.87    722.38 o 
   7  17   6    15704.59    13018.35   1046.30 o 
  -8  18   6      296.54      138.82    390.76 o 
  -6  18   6     3467.23     2979.52    588.71 o 
  -4  18   6     2504.96     2249.42    532.15 o 
  -2  18   6     4671.72     4452.56    622.12 o 
   0  18   6     3771.72     4813.14    450.74 o 
   2  18   6      145.74     -280.21    365.05 o 
   4  18   6      216.85        5.14    359.91 o 
   6  18   6     3285.89     4519.40    722.38 o 
  -3  19   6     3521.30     3115.77    591.28 o 
  -1  19   6      188.36      220.66    416.46 o 
   1  19   6      438.33      976.89    442.17 o 
 -21   1   7    15128.90    15377.92    719.51 o 
 -19   1   7        2.36     -138.24    138.24 o 
 -17   1   7   110907.72   107847.93   1213.42 o 
 -15   1   7    27936.35    27670.57    457.71 o 
 -13   1   7   109646.73   108038.67    896.76 o 
 -11   1   7    34473.70    34495.39    433.33 o 
  -9   1   7    12720.84    14187.82    254.82 o 
  -7   1   7   138714.39   150944.41   1108.84 o 
  -5   1   7   246979.23   221128.16   2025.76 o 
  -3   1   7   137192.39   122098.45   1578.45 o 
  -1   1   7   142355.58   156546.69   1907.51 o 
   1   1   7    82023.97    70145.87   1115.71 o 
   3   1   7    14752.42    14179.15    397.18 o 
   5   1   7       79.88      321.42    126.02 o 
   7   1   7   138778.48   153769.69   1490.34 o 
   9   1   7     7965.51     9010.19    342.05 o 
  11   1   7    34229.21    36257.16    686.84 o 
 -22   2   7    42667.23    40216.45   1146.51 o 
 -20   2   7     1545.65     1222.87    307.02 o 
 -18   2   7    15760.70    15881.58    479.30 o 
 -16   2   7    24373.11    23530.88    530.02 o 
 -14   2   7    18160.21    17841.41    363.09 o 
 -12   2   7    29727.05    29063.79    428.20 o 
 -10   2   7   174043.70   174315.30   1662.71 o 
  -8   2   7    16408.57    15305.67    317.02 o 
  -6   2   7    42871.51    40566.47    599.21 o 
  -4   2   7   275894.41   266753.94   1669.69 o 
  -2   2   7    25715.29    26957.26    443.27 o 
   0   2   7    34380.50    40936.85    809.79 o 
   2   2   7    33935.32    40682.34    856.06 o 
   4   2   7    91240.59   101410.20   1040.52 o 
   6   2   7   160806.28   164754.52   1259.28 o 
   8   2   7   477670.88   519024.44   7662.16 o 
  10   2   7      399.31      253.82    110.67 o 
  12   2   7     4060.34     4233.06    287.20 o 
  14   2   7    12613.64    15031.26    768.66 o 
 -21   3   7      300.64      361.37    190.86 o 
 -19   3   7     8128.79     8357.99    389.54 o 
 -17   3   7        5.47     -178.49    178.49 o 
 -15   3   7     4245.08     3141.09    232.05 o 
 -13   3   7     1911.88     2448.82    196.20 o 
 -11   3   7   126468.43   121302.96   1262.43 o 
  -9   3   7    74630.95    71262.03    788.12 o 
  -7   3   7    52640.11    52262.48    501.24 o 
  -5   3   7     5365.39     5956.99    152.92 o 
  -3   3   7     4750.32     4787.82    197.92 o 
  -1   3   7       16.37      138.42    119.54 o 
   1   3   7    96345.27    94622.11   1455.05 o 
   3   3   7     3416.12     2221.14    233.94 o 
   5   3   7    13785.10    15184.56    359.90 o 
   7   3   7    14980.40    13471.62    244.17 o 
   9   3   7    35510.83    39124.16    836.87 o 
  11   3   7     4349.74     3753.31    270.45 o 
  13   3   7     4668.91     4712.78    520.58 o 
  15   3   7     9058.31     9930.86    668.40 o 
 -20   4   7      793.77      861.12    209.41 o 
 -18   4   7     7193.12     7317.25    484.01 o 
 -16   4   7    31912.92    31937.87    799.53 o 
 -14   4   7     4514.85     4762.20    271.58 o 
 -12   4   7    15063.36    15412.22    403.17 o 
 -10   4   7   100970.98   104328.77    832.60 o 
  -8   4   7     7573.58     8908.80    208.95 o 
  -6   4   7    24259.58    25563.20    430.06 o 
  -4   4   7    61228.93    66181.77    630.43 o 
  -2   4   7    56441.00    55344.89    727.42 o 
   0   4   7    12425.06    10789.50    439.60 o 
   2   4   7   557203.13   544660.06   5730.23 o 
   4   4   7    24497.80    26982.74    812.36 o 
   6   4   7     7829.81     9777.64    238.58 o 
   8   4   7      487.93      862.92    112.80 o 
  10   4   7    75069.05    76670.73   1402.35 o 
  12   4   7      978.51     1382.50    242.94 o 
  14   4   7    19369.76    21060.19   1136.28 o 
  16   4   7     5678.98     5817.64    568.14 o 
 -21   5   7     1102.24      885.89    347.05 o 
 -19   5   7     5125.48     4460.34    421.16 o 
 -17   5   7     2007.69     2300.74    272.09 o 
 -15   5   7     1642.43     1231.07    201.01 o 
 -13   5   7      657.74      573.41    157.05 o 
 -11   5   7    13353.99    12700.00    360.32 o 
  -9   5   7     1848.36     1615.55    106.33 o 
  -7   5   7    11259.51    12200.77    241.77 o 
  -5   5   7     7226.58     7585.71    194.06 o 
  -3   5   7    16109.51    13063.26    284.49 o 
  -1   5   7    43675.89    43140.11    670.74 o 
   1   5   7        8.69      714.67    164.53 o 
   3   5   7    44408.72    43451.06   1069.44 o 
   5   5   7    57978.57    67089.23   1447.34 o 
   7   5   7    57019.89    59863.57    696.40 o 
   9   5   7    14152.41    14706.34    325.66 o 
  11   5   7     1451.20     1296.39    184.05 o 
  13   5   7    17852.49    18248.33    596.85 o 
  15   5   7    91781.52    96660.73   2210.86 o 
 -20   6   7     2261.12     1853.82    337.17 o 
 -18   6   7       14.20      -22.30    406.18 o 
 -16   6   7      170.54       63.98    141.60 o 
 -14   6   7    60532.00    58673.98    896.85 o 
 -12   6   7    39945.37    37553.55    853.80 o 
 -10   6   7       61.69      -15.35    119.99 o 
  -8   6   7    26134.15    27514.16    483.93 o 
  -6   6   7       84.35      144.97     59.33 o 
  -4   6   7    79260.35    75124.41    641.67 o 
  -2   6   7    54869.84    56538.50    665.10 o 
   0   6   7     7765.91     7655.74    424.18 o 
   2   6   7     1804.42     1462.76    239.08 o 
   4   6   7   276297.72   278092.41   3650.49 o 
   6   6   7    60268.41    61726.89   1949.92 o 
   8   6   7       82.31      321.87    140.11 o 
  10   6   7    15627.17    16029.04    351.67 o 
  12   6   7    34554.66    33049.75   1221.11 o 
  14   6   7     9534.93     9858.88    750.66 o 
  16   6   7    55513.98    63549.29   1853.52 o 
 -19   7   7     5763.06     5484.98    462.18 o 
 -17   7   7    39962.93    38225.18    787.19 o 
 -15   7   7     6503.14     6049.79    387.98 o 
 -13   7   7    76797.09    75663.41   1010.77 o 
 -11   7   7       13.69       37.16    102.82 o 
  -9   7   7    32129.43    30233.05    552.98 o 
  -7   7   7    56184.45    53902.96    577.75 o 
  -5   7   7    28548.38    28815.14    555.17 o 
  -3   7   7       22.69      657.18    237.91 o 
  -1   7   7      722.70      851.30    112.56 o 
   1   7   7   249538.09   261513.56   3421.69 o 
   3   7   7    72998.38    74914.64   1593.87 o 
   5   7   7   157564.47   161037.81   2645.32 o 
   7   7   7      239.89      318.77    246.79 o 
   9   7   7     1162.88     1185.12    318.77 o 
  11   7   7     2952.82     3021.83    715.96 o 
  13   7   7      510.37      159.39    295.64 o 
  15   7   7    13161.93    14092.93    897.20 o 
 -20   8   7     5118.05     4601.67    629.84 o 
 -18   8   7       72.83       94.50    174.17 o 
 -16   8   7      891.39     1106.46    204.49 o 
 -14   8   7    13542.65    14060.90    653.52 o 
 -12   8   7    92691.53    90798.52   1110.99 o 
 -10   8   7    48312.74    48354.89    739.05 o 
  -8   8   7   344297.28   350862.31   2528.13 o 
  -6   8   7   125615.64   122650.50   1153.03 o 
  -4   8   7    13558.61    12854.39    339.30 o 
  -2   8   7     1183.32     1406.41    142.42 o 
   0   8   7    11079.56    10964.05    385.65 o 
   2   8   7    84850.66    87372.56   1766.11 o 
   4   8   7   172608.92   176099.92   2832.98 o 
   6   8   7     1979.55     1336.80    349.62 o 
   8   8   7     5625.65     5791.93    552.71 o 
  10   8   7    74435.27    75423.66   1930.64 o 
  12   8   7     3667.17     2830.41    478.16 o 
  14   8   7      150.43      177.38    321.35 o 
  16   8   7      220.15      624.70    365.05 o 
 -19   9   7    67941.91    70090.44   1403.78 o 
 -17   9   7      466.52      200.86    221.09 o 
 -15   9   7     3167.31     3680.42    527.01 o 
 -13   9   7    16612.50    16172.70    925.48 o 
 -11   9   7     3350.84     2468.40    336.77 o 
  -9   9   7     7520.26     7502.69    395.46 o 
  -7   9   7   140868.20   145248.02   1491.17 o 
  -5   9   7     2040.33     1830.43    158.76 o 
  -3   9   7    59278.63    55382.61    750.68 o 
  -1   9   7   224501.42   223474.28   2174.62 o 
   1   9   7    25901.82    26878.18    628.46 o 
   3   9   7    44193.40    46746.78   1323.94 o 
   5   9   7     5348.65     3982.11    462.74 o 
   7   9   7    15600.64    16231.80    874.06 o 
   9   9   7    29266.40    29008.50   1192.83 o 
  11   9   7    23179.43    25288.61   1190.26 o 
  13   9   7     7725.15     7347.24    724.96 o 
  15   9   7     1311.33     1478.19    449.88 o 
  17   9   7       40.38     -321.35    321.35 o 
 -18  10   7     8085.63     9933.29    690.25 o 
 -16  10   7       53.59     -213.45    257.08 o 
 -14  10   7      923.64     1138.77    241.34 o 
 -12  10   7    12380.06    11908.43    515.99 o 
 -10  10   7       57.71      221.71    166.14 o 
  -8  10   7    20491.62    20823.82    626.26 o 
  -6  10   7    36042.14    34960.12    607.50 o 
  -4  10   7    25225.69    24660.78    510.49 o 
  -2  10   7    21030.32    20854.61    486.22 o 
   0  10   7     4221.04     4275.57    470.45 o 
   2  10   7     3473.32     3276.91    257.57 o 
   4  10   7     3058.15     3830.44    475.59 o 
   6  10   7     9978.06    10411.59    691.54 o 
   8  10   7     2714.73     2748.15    452.45 o 
  10  10   7     5148.39     5899.90    642.69 o 
  12  10   7    17965.53    19416.98   1100.29 o 
  14  10   7      677.21      262.22    393.33 o 
  16  10   7      433.78     -298.21    357.34 o 
 -17  11   7     4624.45     3548.92    395.24 o 
 -15  11   7      606.55      942.02    270.12 o 
 -13  11   7     4713.65     4134.53    355.16 o 
 -11  11   7     1984.18     1875.00    341.91 o 
  -9  11   7      556.86      603.07    195.30 o 
  -7  11   7    51278.25    50912.57   1003.27 o 
  -5  11   7       12.26      128.07    111.37 o 
  -3  11   7     1837.63     1815.06    235.73 o 
  -1  11   7    33026.96    34997.45    643.21 o 
   1  11   7    10055.94     9383.65    417.16 o 
   3  11   7     3360.04     3629.92    457.60 o 
   5  11   7    17329.18    17226.69    930.62 o 
   7  11   7      130.89      290.50    269.93 o 
   9  11   7     4187.65     4236.62    575.85 o 
  11  11   7     2763.66     3241.73    598.99 o 
  13  11   7     8575.87    10023.41    863.78 o 
  15  11   7     6228.87     6948.78    802.08 o 
 -16  12   7     1272.60      769.79    320.06 o 
 -14  12   7       54.23       95.03    207.53 o 
 -12  12   7     7826.25     8577.07    584.85 o 
 -10  12   7     5693.48     4549.48    359.98 o 
  -8  12   7    68141.77    66870.71   1196.26 o 
  -6  12   7    58461.79    59389.46   1103.16 o 
  -4  12   7    22606.73    24020.88    547.55 o 
  -2  12   7     3261.59     3089.43    224.40 o 
   0  12   7    14206.21    12929.70    406.43 o 
   2  12   7    10283.61    10628.73    455.61 o 
   4  12   7    44700.01    47335.48   1537.32 o 
   6  12   7    42319.00    42080.84   1516.75 o 
   8  12   7     2281.93     1740.41    434.46 o 
  10  12   7    29478.46    29047.06   1349.65 o 
  12  12   7     4350.73     3519.38    624.70 o 
  14  12   7     4751.51     3727.61    640.12 o 
 -15  13   7     1006.55      455.03    408.75 o 
 -13  13   7     4719.87     5234.61    515.44 o 
 -11  13   7     2125.68     2206.90    505.16 o 
  -9  13   7    20561.20    21026.78    684.15 o 
  -7  13   7      737.48      559.98    186.25 o 
  -5  13   7      517.92      326.15    259.42 o 
  -3  13   7     5346.48     4721.60    282.28 o 
  -1  13   7      864.23     1066.00    256.52 o 
   1  13   7     6065.51     5140.44    363.24 o 
   3  13   7    12187.11    10799.14    486.11 o 
   5  13   7    58615.39    54330.53   1760.97 o 
   7  13   7     3246.30     3537.37    552.71 o 
   9  13   7    14200.34    14054.37    992.31 o 
  11  13   7     1174.01     1251.96    457.60 o 
  13  13   7      107.62     -246.79    326.49 o 
 -14  14   7     5019.63     4948.72    688.96 o 
 -12  14   7     3927.12     3552.80    624.70 o 
 -10  14   7      165.67     -144.66    176.50 o 
  -8  14   7       57.55      115.91    182.10 o 
  -6  14   7     3380.70     3402.59    325.51 o 
  -4  14   7     5759.20     5402.10    413.47 o 
  -2  14   7    18958.77    18664.86    528.38 o 
   0  14   7       33.03      368.65    175.96 o 
   2  14   7     2812.73     3209.52    311.25 o 
   4  14   7    25822.75    24152.33   1192.83 o 
   6  14   7    11741.18    10632.68    863.78 o 
   8  14   7        2.66     -161.96    277.64 o 
  10  14   7      297.95      208.23    359.91 o 
  12  14   7    17864.86    20954.30   1316.23 o 
 -13  15   7     1045.39      984.60    434.46 o 
 -11  15   7     3159.48     2894.68    563.00 o 
  -9  15   7     5176.07     4748.20    629.84 o 
  -7  15   7    16606.04    17702.85    669.39 o 
  -5  15   7     6100.44     5867.07    403.96 o 
  -3  15   7     6265.34     6236.63    338.94 o 
  -1  15   7    26054.39    25360.06    640.30 o 
   1  15   7    55056.73    56590.13   1202.20 o 
   3  15   7        0.82     -149.10    282.78 o 
   5  15   7     1319.74     1755.83    455.03 o 
   7  15   7     1150.96     1010.31    413.89 o 
   9  15   7     8042.16     7097.88    786.65 o 
  11  15   7     4394.50     3431.97    688.96 o 
 -12  16   7    19095.86    20697.22   1285.38 o 
 -10  16   7     3392.49     3113.20    598.99 o 
  -8  16   7     1387.35     1069.44    444.74 o 
  -6  16   7      297.16     -290.50    290.50 o 
  -4  16   7      423.07      362.24    215.58 o 
  -2  16   7     1221.68     1069.64    210.37 o 
   0  16   7    18151.37    17332.99    558.85 o 
   2  16   7    12942.78    12164.86    886.91 o 
   4  16   7     6527.94     5557.99    686.39 o 
   6  16   7    27387.44    27237.25   1377.93 o 
   8  16   7     3187.39     2344.54    575.85 o 
  10  16   7     2493.08     1593.87    550.14 o 
  -9  17   7     5126.52     5223.79    740.38 o 
  -7  17   7       29.10       97.69    377.90 o 
  -5  17   7     1798.98     2578.48    542.43 o 
  -3  17   7    13964.11    12259.97    874.06 o 
  -1  17   7    10480.84    10537.09    458.31 o 
   1  17   7     2773.37     2886.76    355.40 o 
   3  17   7      628.44      712.10    406.18 o 
   5  17   7     1986.09     1858.66    506.44 o 
   7  17   7    14540.91    14206.04   1102.86 o 
  -8  18   7      933.34      377.90    426.75 o 
  -6  18   7    22859.78    23455.65   1287.95 o 
  -4  18   7       21.97      169.67    370.19 o 
  -2  18   7     3820.56     3289.52    397.90 o 
   0  18   7       87.53      260.15    247.43 o 
   2  18   7     5866.78     6250.04    503.55 o 
   4  18   7        8.82     -161.96    321.35 o 
  -1  19   7      375.85      669.98    277.21 o 
 -22   0   8     6230.58     5352.33    714.67 o 
 -20   0   8     8134.54     6115.85    660.69 o 
 -18   0   8    61311.23    62933.71   1087.73 o 
 -16   0   8   229363.63   225429.88   2229.70 o 
 -14   0   8     6381.14     6424.58    334.53 o 
 -12   0   8     3236.75     3479.00    231.01 o 
 -10   0   8      413.22      180.58    151.68 o 
  -8   0   8    29808.17    26860.19    563.00 o 
  -6   0   8   514961.97   501225.88   8376.84 o 
  -4   0   8  1320820.50  1327568.38  12375.66 o 
  -2   0   8     2548.14     1174.84    156.82 o 
   0   0   8   136282.91   149621.05   1897.22 o 
   2   0   8   121356.83   132360.94   1755.83 o 
   4   0   8    85336.86    74845.03   1628.58 o 
   6   0   8     1735.52     1485.90    203.09 o 
   8   0   8    74053.71    79853.08   1437.06 o 
  10   0   8     4267.85     4246.90    390.76 o 
 -21   1   8    15118.89    15303.69   1021.88 o 
 -19   1   8      346.99      292.20    176.66 o 
 -17   1   8    22057.71    23325.19    950.26 o 
 -15   1   8    21053.66    20720.99    403.07 o 
 -13   1   8     1350.64     1207.20    134.78 o 
 -11   1   8     8912.81     9156.93    240.42 o 
  -9   1   8     9081.79    10533.91    338.03 o 
  -7   1   8      949.34     1952.68    124.68 o 
  -5   1   8   325299.59   329990.28   2478.21 o 
  -3   1   8    77004.73    74402.49    818.79 o 
  -1   1   8    17706.43    14600.65    330.34 o 
   1   1   8   140553.23   138721.00   1840.67 o 
   3   1   8    34673.48    31848.44    610.56 o 
   5   1   8    31613.63    30960.22    409.06 o 
   7   1   8   365050.41   398813.81   3119.54 o 
   9   1   8    81173.08    84657.52   1083.02 o 
  11   1   8     5774.30     6861.37    509.01 o 
 -22   2   8     7709.85     6849.36    714.67 o 
 -20   2   8    10875.19     9459.62    423.11 o 
 -18   2   8        1.11       68.28    157.72 o 
 -16   2   8    32211.57    31697.59    645.34 o 
 -14   2   8     5989.57     5334.21    321.34 o 
 -12   2   8    93283.98    87369.41    938.73 o 
 -10   2   8   254903.81   243372.23   1712.11 o 
  -8   2   8    20872.31    17624.55    430.41 o 
  -6   2   8        8.20      205.79     72.64 o 
  -4   2   8    15917.36    21283.79    321.20 o 
  -2   2   8   147364.17   126078.74   1758.40 o 
   0   2   8    11082.63    14907.86    491.02 o 
   2   2   8   105319.98   119160.06   1730.12 o 
   4   2   8    15770.69    13283.23    340.75 o 
   6   2   8    78252.09    81267.10    749.62 o 
   8   2   8   249764.02   263374.81   3151.75 o 
  10   2   8      289.40      296.21    136.51 o 
  12   2   8     2223.29     2313.69    347.05 o 
 -21   3   8     5627.96     5676.35    363.21 o 
 -19   3   8     3798.34     4273.12    295.87 o 
 -17   3   8     2787.08     3183.92    263.88 o 
 -15   3   8     5665.28     5712.25    313.26 o 
 -13   3   8     4378.87     4000.77    232.52 o 
 -11   3   8    16487.14    16984.36    443.71 o 
  -9   3   8     1092.89      927.13    119.47 o 
  -7   3   8    25736.76    28740.40    368.82 o 
  -5   3   8     5843.57     7973.37    327.54 o 
  -3   3   8      287.34      494.63     88.15 o 
  -1   3   8     5812.54     4876.47    209.02 o 
   1   3   8    31125.48    30368.44    760.95 o 
   3   3   8   111276.97   105460.46   1678.71 o 
   5   3   8    73982.34    73800.45    900.99 o 
   7   3   8   206541.86   210155.64   1896.39 o 
   9   3   8     5107.92     5612.01    446.03 o 
  11   3   8    16946.25    18465.80    814.93 o 
  13   3   8      621.36      493.59    264.79 o 
 -20   4   8        0.71     -103.40    183.13 o 
 -18   4   8     5884.12     5813.13    428.96 o 
 -16   4   8     4466.65     4668.64    480.54 o 
 -14   4   8    15898.42    14556.33    431.25 o 
 -12   4   8     5130.27     5165.54    429.21 o 
 -10   4   8    15944.97    17349.57    395.19 o 
  -8   4   8    75174.60    74100.99    678.29 o 
  -6   4   8    61770.88    54547.90    527.32 o 
  -4   4   8    12900.06    11856.11    242.39 o 
  -2   4   8     5926.86     4220.23    207.99 o 
   0   4   8     1564.10     2511.64    241.65 o 
   2   4   8    27583.22    29378.69    825.22 o 
   4   4   8    73347.16    79112.70   1501.33 o 
   6   4   8   103017.21   110171.00   1435.77 o 
   8   4   8     2588.98     2966.44    148.79 o 
  10   4   8     6722.27     6864.49    533.43 o 
  12   4   8    22195.19    23099.82   1010.31 o 
  14   4   8        8.40     -294.35    294.35 o 
 -21   5   8      297.34     -157.95    368.67 o 
 -19   5   8     3193.33     3201.07    957.61 o 
 -17   5   8    14044.87    13159.41    483.61 o 
 -15   5   8       14.96     -190.59    228.52 o 
 -13   5   8    18226.84    17465.95    580.53 o 
 -11   5   8     2968.73     3502.21    215.44 o 
  -9   5   8    19689.13    18251.32   1231.49 o 
  -7   5   8    16273.31    16385.54    290.32 o 
  -5   5   8     1603.75     2020.37    232.28 o 
  -3   5   8    22416.93    20321.53    373.25 o 
  -1   5   8    16003.85    16583.93    605.42 o 
   1   5   8   125671.88   127679.57   1969.21 o 
   3   5   8    58760.29    64297.38   1357.36 o 
   5   5   8    31374.07    30607.52    958.90 o 
   7   5   8     4250.68     4067.61    381.29 o 
   9   5   8      342.56      405.06    100.98 o 
  11   5   8     2035.44     2090.38    440.89 o 
  13   5   8     7633.24     7100.45    598.99 o 
  15   5   8    23149.01    26879.91   1169.70 o 
 -20   6   8      293.47      358.28    242.29 o 
 -18   6   8     5037.33     4974.27    326.79 o 
 -16   6   8     1549.85     1612.96    210.10 o 
 -14   6   8     1887.99     1487.93    232.55 o 
 -12   6   8    73857.45    71945.30    937.92 o 
 -10   6   8    66907.49    63537.68    848.00 o 
  -8   6   8    31278.21    31588.62    426.77 o 
  -6   6   8     8228.48     8237.85    213.03 o 
  -4   6   8    98284.78   101430.67    786.70 o 
  -2   6   8     1431.41     2015.78    150.81 o 
   0   6   8    78900.22    71449.25   1390.78 o 
   2   6   8     1277.38     1221.11    233.94 o 
   4   6   8   249226.33   267233.50   3581.07 o 
   6   6   8     8901.41     9151.42    293.99 o 
   8   6   8   126418.76   130530.55   2416.52 o 
  10   6   8     5857.55     6653.23    316.48 o 
  12   6   8     6226.75     8226.45    658.12 o 
  14   6   8     9872.54     8216.16    699.25 o 
 -19   7   8     5295.78     4790.20    432.72 o 
 -17   7   8      687.86      826.95    207.26 o 
 -15   7   8      208.21      379.22    161.83 o 
 -13   7   8    21173.09    21192.97    532.68 o 
 -11   7   8      568.48      385.31    129.83 o 
  -9   7   8    71335.83    68432.93   1689.76 o 
  -7   7   8    33636.49    35755.56    469.28 o 
  -5   7   8      464.32      380.39     75.99 o 
  -3   7   8     4292.25     4610.09    216.10 o 
  -1   7   8     4016.44     4330.30    210.12 o 
   1   7   8      765.94     1185.12    244.22 o 
   3   7   8   114609.63   108653.35   2015.48 o 
   5   7   8    60759.37    61844.88   1529.60 o 
   7   7   8      333.65      236.51    228.80 o 
   9   7   8    46042.68    48402.35   1465.34 o 
  11   7   8    12087.50    12229.82    422.76 o 
  13   7   8     2343.84     1622.15    388.19 o 
  15   7   8     2330.28     3352.28    537.29 o 
 -20   8   8    18037.62    18464.23    788.76 o 
 -18   8   8      740.25      348.95    189.32 o 
 -16   8   8    10141.17     8997.60    409.08 o 
 -14   8   8    23352.06    22751.83    582.13 o 
 -12   8   8       64.24       59.53    143.49 o 
 -10   8   8     5200.03     4929.93    265.58 o 
  -8   8   8    90044.41    90218.37    834.32 o 
  -6   8   8      795.05     1172.18    139.24 o 
  -4   8   8    21519.56    20623.35    436.04 o 
  -2   8   8   235069.38   238791.06   1837.85 o 
   0   8   8     2232.95     2387.73    203.14 o 
   2   8   8     1620.76     1352.22    282.78 o 
   4   8   8   146718.08   152893.63   2624.75 o 
   6   8   8     7355.96     8056.78    619.55 o 
   8   8   8        8.08      141.39    246.79 o 
  10   8   8    59735.98    59081.31   1714.70 o 
  12   8   8     4886.90     4046.38    524.44 o 
  14   8   8     8124.44     8964.25    758.38 o 
  16   8   8     3854.34     4835.61    652.97 o 
 -19   9   8      607.58     1493.61    480.73 o 
 -17   9   8      338.65      266.74    214.04 o 
 -15   9   8      536.01      649.89    231.72 o 
 -13   9   8    49921.70    49230.66   1035.84 o 
 -11   9   8     8061.65     7653.59    834.21 o 
  -9   9   8    51139.42    52523.99    986.34 o 
  -7   9   8     3472.57     3912.92    372.70 o 
  -5   9   8     3596.86     3167.33    201.71 o 
  -3   9   8    34479.67    35268.42    608.90 o 
  -1   9   8     8853.90     9887.08    349.22 o 
   1   9   8    19781.96    20756.35    850.92 o 
   3   9   8    25483.13    28165.29   1038.59 o 
   5   9   8    13066.79    14761.33    814.93 o 
   7   9   8    23496.69    24103.49   1056.58 o 
   9   9   8    43713.63    42096.27   1457.62 o 
  11   9   8     1193.95      858.64    370.19 o 
  13   9   8     4255.60     3755.89    568.14 o 
  15   9   8     1151.32     1197.98    434.46 o 
  17   9   8     5224.57     5439.74    732.67 o 
 -18  10   8    25456.44    26856.10    882.65 o 
 -16  10   8      142.07       95.47    213.67 o 
 -14  10   8    16184.96    15619.28    629.25 o 
 -12  10   8     1694.70     1672.87    259.14 o 
 -10  10   8    15972.21    16306.14    584.00 o 
  -8  10   8    26983.54    27144.68    714.47 o 
  -6  10   8    10757.95     9948.38    341.70 o 
  -4  10   8    43684.13    44747.92    865.60 o 
  -2  10   8   548283.06   533878.88   3908.75 o 
   0  10   8    48190.20    48579.50    914.22 o 
   2  10   8    47242.39    45178.61   1347.08 o 
   4  10   8     1239.57     1246.82    329.06 o 
   6  10   8     3244.34     2930.67    429.32 o 
   8  10   8     6157.39     6619.72    614.41 o 
  10  10   8   103638.72   106972.06   2529.63 o 
  12  10   8     1244.93     2187.72    509.01 o 
  14  10   8     1090.18     1498.76    501.30 o 
  16  10   8     7729.09     7136.44    817.50 o 
 -17  11   8     1113.01      420.99    274.33 o 
 -15  11   8    57897.73    59890.17   1546.31 o 
 -13  11   8    14277.27    16474.95    639.13 o 
 -11  11   8     1168.56     1202.64    230.29 o 
  -9  11   8    37248.89    39968.30    910.93 o 
  -7  11   8   242276.63   240215.09   2512.48 o 
  -5  11   8    26398.95    25688.13    718.28 o 
  -3  11   8    24296.96    26290.14    559.46 o 
  -1  11   8       49.60       94.99    175.15 o 
   1  11   8     1254.67     1464.35    209.99 o 
   3  11   8    15897.18    15751.07    845.78 o 
   5  11   8     4799.35     4871.60    542.43 o 
   7  11   8       41.15       82.26    249.36 o 
   9  11   8    17820.06    18812.85   1077.15 o 
  11  11   8    89327.88    91822.55   2442.23 o 
  13  11   8     6967.37     5755.94    706.96 o 
  15  11   8     3056.86     1928.07    565.57 o 
 -16  12   8       16.01     -200.66    200.66 o 
 -14  12   8    16870.40    17235.86    690.72 o 
 -12  12   8     4042.70     3381.06    348.13 o 
 -10  12   8     2464.02     2682.05    291.29 o 
  -8  12   8    24337.86    23930.93    716.93 o 
  -6  12   8    18418.69    18037.62    562.04 o 
  -4  12   8    20255.34    18235.76    569.87 o 
  -2  12   8     6432.29     5810.86    346.82 o 
   0  12   8     6126.30     6534.22    364.01 o 
   2  12   8     3954.14     4119.50    317.71 o 
   4  12   8    62441.91    56448.84   1699.28 o 
   6  12   8    32270.29    31985.45   1329.09 o 
   8  12   8        0.17      179.95    290.50 o 
  10  12   8     1879.94     1424.20    452.45 o 
  12  12   8      271.44     -221.09    323.92 o 
  14  12   8     1601.70     1498.76    485.87 o 
 -15  13   8       67.02      -99.70    203.76 o 
 -13  13   8     1331.57     1025.49    417.75 o 
 -11  13   8        5.94     -153.34    219.80 o 
  -9  13   8     1421.47     1675.22    268.05 o 
  -7  13   8     1332.51     1130.24    226.00 o 
  -5  13   8      348.27      427.90    157.25 o 
  -3  13   8     2582.43     2532.56    232.97 o 
  -1  13   8     6512.36     6521.42    473.38 o 
   1  13   8        6.54      271.23    168.59 o 
   3  13   8     1295.37      902.34    357.34 o 
   5  13   8    27865.24    25476.27   1213.40 o 
   7  13   8     1788.79     2162.01    485.87 o 
   9  13   8       19.14     -185.10    305.92 o 
  11  13   8      422.58      583.56    377.90 o 
  13  13   8     9563.79    10972.02    969.18 o 
 -14  14   8     1884.59     1627.29    488.45 o 
 -12  14   8       36.97     -173.53    173.53 o 
 -10  14   8     1362.92     1453.27    335.48 o 
  -8  14   8     4598.75     5536.35    503.87 o 
  -6  14   8     1955.45     2405.68    291.88 o 
  -4  14   8    20719.74    22760.37    588.54 o 
  -2  14   8     8086.77     8998.99    415.36 o 
   0  14   8     4002.77     2981.49    261.29 o 
   2  14   8      144.52       10.57    161.75 o 
   4  14   8     1373.95     1272.53    398.47 o 
   6  14   8      853.19     1352.22    426.75 o 
   8  14   8     5645.07     5488.58    699.25 o 
  10  14   8     1670.86     2097.74    570.71 o 
  12  14   8     5474.58     7095.31    838.07 o 
 -13  15   8       25.93      -56.56    303.35 o 
 -11  15   8     2360.55     1568.17    483.30 o 
  -9  15   8      551.54      502.45    361.19 o 
  -7  15   8      361.54      240.34    191.42 o 
  -5  15   8        0.73      -91.86    165.02 o 
  -3  15   8     2773.94     3210.75    271.41 o 
  -1  15   8     3318.27     3158.41    271.29 o 
   1  15   8    12137.67    12575.62    479.00 o 
   3  15   8      120.43     -141.39    272.50 o 
   5  15   8      191.33      205.66    339.34 o 
   7  15   8     1215.38      856.06    393.33 o 
   9  15   8       55.31     -259.65    259.65 o 
  11  15   8     2543.06     2347.11    586.13 o 
 -12  16   8    11466.33    12072.31   1002.60 o 
 -10  16   8    18951.79    20951.73   1228.83 o 
  -8  16   8     2118.61     1313.66    470.45 o 
  -6  16   8     7617.10     7324.55    486.52 o 
  -4  16   8     9887.58     9598.41    637.55 o 
  -2  16   8    14868.55    13238.43    493.79 o 
   0  16   8     1371.95     1828.16    244.87 o 
   2  16   8      956.29     1184.52    276.46 o 
   4  16   8     2985.04     3791.88    596.42 o 
   6  16   8     4379.30     5100.40    691.54 o 
   8  16   8     5617.79     3475.67    676.11 o 
  -9  17   8     1586.19     2038.62    565.57 o 
  -7  17   8     7955.73     7696.87    802.08 o 
  -5  17   8    16926.00    17563.46   1069.44 o 
  -3  17   8        8.49       96.95    209.24 o 
  -1  17   8      747.21      711.13    201.09 o 
   1  17   8      720.31     1105.26    283.99 o 
   3  17   8    13883.68    14164.91   1007.74 o 
   5  17   8     9324.73     9874.31    907.48 o 
   7  17   8    18147.52    18835.99   1249.39 o 
  -6  18   8    15617.41    13833.28   1033.45 o 
  -4  18   8    12841.31    11306.22    899.77 o 
  -2  18   8     1806.14     1992.32    345.49 o 
   0  18   8       86.27      319.10    231.51 o 
   2  18   8     4386.00     5146.94    596.42 o 
   4  18   8     2216.49     2015.48    557.86 o 
 -21   1   9     4744.43     5238.25    476.17 o 
 -19   1   9     9376.83     8348.58    394.22 o 
 -17   1   9   114976.19   115782.52   2101.80 o 
 -15   1   9     6753.21     6827.18    262.97 o 
 -13   1   9    51588.22    49121.62    576.41 o 
 -11   1   9    18910.38    16605.34    313.11 o 
  -9   1   9    15438.76    17125.57    287.07 o 
  -7   1   9    63412.22    60343.56    521.72 o 
  -5   1   9   653702.88   620277.44   4288.58 o 
  -3   1   9    70312.41    60110.56    704.31 o 
  -1   1   9    48912.68    46423.27    632.80 o 
   1   1   9   312307.16   293419.31   3336.85 o 
   3   1   9    11347.67    12810.06    250.10 o 
   5   1   9   101690.08   108922.50    912.83 o 
   7   1   9    64094.06    63759.48    892.57 o 
   9   1   9     4693.92     5095.91    298.10 o 
  11   1   9    31966.30    37394.34   1102.86 o 
 -22   2   9      686.69      296.99    320.86 o 
 -20   2   9        3.64     -165.45    165.45 o 
 -18   2   9     9571.74     9590.91    409.47 o 
 -16   2   9    26040.68    23794.97    540.26 o 
 -14   2   9      672.12      563.28    122.45 o 
 -12   2   9    18553.73    18052.15    608.91 o 
 -10   2   9    20780.37    20205.25    387.37 o 
  -8   2   9     9211.33     9851.09    268.45 o 
  -6   2   9    73256.46    69231.54    851.88 o 
  -4   2   9    11371.56    10898.38    238.84 o 
  -2   2   9    42738.21    40726.14    606.24 o 
   0   2   9   308668.81   303285.91   3447.39 o 
   2   2   9    60708.52    52423.02   1066.87 o 
   4   2   9     2724.83     2738.20    182.91 o 
   6   2   9   112889.59   116692.31    977.95 o 
   8   2   9   121046.05   124588.85   1378.43 o 
  10   2   9    37502.46    41587.95    759.48 o 
  12   2   9      168.84      -41.13    236.51 o 
 -21   3   9      887.36      886.90    222.59 o 
 -19   3   9    17631.86    16664.49    507.95 o 
 -17   3   9     3901.49     3470.38    255.77 o 
 -15   3   9     8686.65     7341.12    656.83 o 
 -13   3   9    20780.70    19964.04    597.05 o 
 -11   3   9   251757.38   236770.95   2247.65 o 
  -9   3   9     2613.75     2554.89    586.13 o 
  -7   3   9   134354.28   140998.08   1473.49 o 
  -5   3   9     2451.79     3162.53    146.15 o 
  -3   3   9    12519.71    13263.49    395.90 o 
  -1   3   9      509.87      573.53     95.32 o 
   1   3   9    23929.13    22188.27    673.54 o 
   3   3   9    37148.16    41857.18   1000.03 o 
   5   3   9     6379.47     6853.82    202.00 o 
   7   3   9   190029.34   189524.23   1401.31 o 
   9   3   9    24698.96    26131.63    913.91 o 
  11   3   9    12845.06    12301.11    696.68 o 
  13   3   9     9564.16     8866.57    640.12 o 
 -20   4   9     1987.01     1924.27    261.45 o 
 -18   4   9     3169.47     3156.34    347.51 o 
 -16   4   9      920.17      820.51    236.42 o 
 -14   4   9    10217.72    10384.90    374.12 o 
 -12   4   9     2680.25     2821.48    204.44 o 
 -10   4   9     1941.71     2269.03    136.31 o 
  -8   4   9     3116.40     3735.67    161.15 o 
  -6   4   9     6453.75     5444.85    192.76 o 
  -4   4   9    27165.15    24996.99    369.75 o 
  -2   4   9     2586.36     2315.14    165.30 o 
   0   4   9    25548.83    32016.30    832.93 o 
   2   4   9    10592.14     9694.35    483.30 o 
   4   4   9    14625.46    14756.19    640.12 o 
   6   4   9     7924.43     8197.77    224.54 o 
   8   4   9    16744.79    19379.73    591.09 o 
  10   4   9      685.69      786.65    280.21 o 
  12   4   9     1391.39     1694.13    367.62 o 
  14   4   9      804.70      758.38    311.06 o 
 -21   5   9      581.90      591.10    480.55 o 
 -19   5   9     5901.08     7192.35    489.80 o 
 -17   5   9        9.62      189.31    162.73 o 
 -15   5   9    10281.44     9602.21    389.63 o 
 -13   5   9    20022.22    20177.49    497.09 o 
 -11   5   9    56341.52    54248.24    764.23 o 
  -9   5   9    17888.93    17173.76    457.45 o 
  -7   5   9     1501.06     1955.15    157.26 o 
  -5   5   9    38164.45    42276.45    465.81 o 
  -3   5   9   177642.92   192397.19   1796.32 o 
  -1   5   9    53764.34    58436.00    849.75 o 
   1   5   9     7858.27     8342.13    457.60 o 
   3   5   9    19332.99    21576.42    786.65 o 
   5   5   9    16202.34    16244.66    709.53 o 
   7   5   9    27201.08    26940.00    400.64 o 
   9   5   9    59750.93    60307.68    947.33 o 
  11   5   9    12657.95    13370.54    763.52 o 
  13   5   9     2865.24     3537.37    475.59 o 
  15   5   9        1.43      375.33    300.78 o 
 -20   6   9      319.38      120.94    354.77 o 
 -18   6   9     1741.43     1730.95    244.37 o 
 -16   6   9     9149.05     8720.17    385.14 o 
 -14   6   9      914.27      614.57    283.54 o 
 -12   6   9     7810.70     8107.40    331.72 o 
 -10   6   9    16652.79    16492.37    417.35 o 
  -8   6   9    25561.47    25065.40    390.31 o 
  -6   6   9    15189.05    15174.70    289.68 o 
  -4   6   9      774.12      949.69     85.60 o 
  -2   6   9     8668.44     9743.56    351.66 o 
   0   6   9    11329.46    12447.64    575.85 o 
   2   6   9      473.74     1377.93    251.93 o 
   4   6   9      375.14      290.50    208.23 o 
   6   6   9     4794.32     4174.92    431.89 o 
   8   6   9       15.20      221.88    209.52 o 
  10   6   9     8221.64     7683.78    569.42 o 
  12   6   9    19118.34    20409.30   1002.60 o 
  14   6   9      113.29       48.84    272.50 o 
 -19   7   9     4567.51     4814.54    461.45 o 
 -17   7   9     2915.72     2552.10    260.69 o 
 -15   7   9    12772.92    12414.87    633.96 o 
 -13   7   9    19277.00    20267.51    530.68 o 
 -11   7   9    24809.01    24813.60    533.16 o 
  -9   7   9    13803.59    12852.06    440.82 o 
  -7   7   9    46519.03    46198.27    552.24 o 
  -5   7   9   240783.94   238598.00   1502.16 o 
  -3   7   9    72024.48    72818.68    838.88 o 
  -1   7   9    15323.68    15298.28    461.55 o 
   1   7   9    78328.75    76104.91   1578.45 o 
   3   7   9   286006.69   285794.38   3838.15 o 
   5   7   9   227989.98   225366.05   3377.98 o 
   7   7   9     6696.95     7660.88    596.42 o 
   9   7   9    12569.03    13123.75    789.22 o 
  11   7   9      502.39      313.15    153.35 o 
  13   7   9    35069.83    36813.34   1401.07 o 
  15   7   9      108.24       95.12    313.63 o 
 -20   8   9     2315.52     2400.32    386.16 o 
 -18   8   9      283.06      184.07    183.34 o 
 -16   8   9     4438.67     3945.72    298.87 o 
 -14   8   9    59556.26    60609.42    949.70 o 
 -12   8   9    90554.57    88493.23   1190.10 o 
 -10   8   9    33509.69    33750.13    621.97 o 
  -8   8   9    54796.73    55574.92    638.82 o 
  -6   8   9     8332.75     7431.20    283.18 o 
  -4   8   9     6962.51     6804.61    266.60 o 
  -2   8   9     3197.94     2840.82    189.04 o 
   0   8   9    64759.59    63166.25   1449.91 o 
   2   8   9     1804.61     1969.21    318.77 o 
   4   8   9    20076.91    19111.06    889.48 o 
   6   8   9     1120.88     1465.34    357.34 o 
   8   8   9    94691.73    99100.39   2210.86 o 
  10   8   9    72006.91    69778.25   1907.51 o 
  12   8   9      617.77      287.93    295.64 o 
  14   8   9      276.73      141.39    287.93 o 
  16   8   9    10993.67    12139.15    953.75 o 
 -19   9   9    34959.09    35942.33   2104.17 o 
 -17   9   9     1438.54     1431.04    240.49 o 
 -15   9   9    17482.24    17442.03    542.11 o 
 -13   9   9    35524.06    34606.41    716.15 o 
 -11   9   9    16130.57    16954.11    480.51 o 
  -9   9   9      252.25      168.22    157.75 o 
  -7   9   9    19255.36    20240.85    465.35 o 
  -5   9   9     3747.84     3278.18    206.41 o 
  -3   9   9   365047.34   360095.47   3097.95 o 
  -1   9   9   379232.41   377152.25   3541.83 o 
   1   9   9     3888.45     4074.66    419.03 o 
   3   9   9     2355.84     2205.72    388.19 o 
   5   9   9    13326.34    13537.64    789.22 o 
   7   9   9     2552.17     2154.30    406.18 o 
   9   9   9   123752.39   124247.60   2650.46 o 
  11   9   9    50811.66    53785.52   1742.98 o 
  13   9   9     2865.37     2632.46    503.87 o 
  15   9   9    13860.63    15380.88   1056.58 o 
 -18  10   9     6175.14     5622.60    681.25 o 
 -16  10   9    12430.07    13214.57    618.94 o 
 -14  10   9    24097.12    24202.73    771.17 o 
 -12  10   9     1768.87     1544.79    256.93 o 
 -10  10   9     2720.90     1985.47    262.06 o 
  -8  10   9     1961.41     2070.92    254.00 o 
  -6  10   9     5359.61     6274.75    285.65 o 
  -4  10   9     5313.54     5821.93    287.21 o 
  -2  10   9     1918.25     2575.91    291.24 o 
   0  10   9    69851.19    70342.15   1128.36 o 
   2  10   9     1235.24      706.96    262.22 o 
   4  10   9     3617.58     3485.96    444.74 o 
   6  10   9     1908.67     2344.54    406.18 o 
   8  10   9    15190.52    16558.29    958.90 o 
  10  10   9      800.90     1943.50    460.17 o 
  12  10   9     7585.90     7935.95    791.80 o 
  14  10   9    11011.98    10609.54    930.62 o 
  16  10   9      770.50      629.84    467.88 o 
 -17  11   9       24.35     -219.60    219.60 o 
 -15  11   9    19096.40    20571.07    852.21 o 
 -13  11   9    12308.45    13026.30    585.18 o 
 -11  11   9    12750.19    12055.98    804.65 o 
  -9  11   9       42.16     -137.33    137.33 o 
  -7  11   9    28349.56    30998.46   1323.94 o 
  -5  11   9        2.97      -82.41     99.41 o 
  -3  11   9    33157.48    33841.21    648.25 o 
  -1  11   9    17268.75    18925.00    482.29 o 
   1  11   9     6579.30     6480.90    550.14 o 
   3  11   9     8929.91     8930.83    673.54 o 
   5  11   9    10053.69     9115.93    701.82 o 
   7  11   9     3761.48     3010.37    478.16 o 
   9  11   9    28075.64    25378.58   1251.96 o 
  11  11   9    19145.07    19920.85   1161.99 o 
  13  11   9      292.20      598.99    375.33 o 
  15  11   9     9141.45     8761.17    917.76 o 
 -16  12   9     6553.70     6335.44    484.24 o 
 -14  12   9    25354.31    25079.07    830.14 o 
 -12  12   9    13760.47    12545.89    755.80 o 
 -10  12   9     9047.05    10402.43    503.27 o 
  -8  12   9     6032.18     6357.45    961.47 o 
  -6  12   9     7010.46     6201.56    315.62 o 
  -4  12   9     3241.95     3050.12    236.79 o 
  -2  12   9     2253.07     2144.76    205.92 o 
   0  12   9     1163.67      770.03    154.86 o 
   2  12   9    13583.13    12272.83    807.22 o 
   4  12   9      821.78      719.81    383.04 o 
   6  12   9     7702.32     8902.56    745.52 o 
   8  12   9      348.92      820.07    344.48 o 
  10  12   9     6227.44     5339.48    673.54 o 
  12  12   9     4036.18     3550.23    632.41 o 
  14  12   9     8308.33     6722.55    845.78 o 
 -15  13   9       45.90     -202.53    202.53 o 
 -13  13   9        7.87     -385.20    417.75 o 
 -11  13   9       53.72     -182.36    182.36 o 
  -9  13   9     5558.67     5371.00    412.61 o 
  -7  13   9     8653.22     7882.84    735.24 o 
  -5  13   9    10244.59     9687.19    544.60 o 
  -3  13   9    32530.74    33703.54    687.70 o 
  -1  13   9    20224.61    20461.52    597.64 o 
   1  13   9    10972.72    11765.48    512.55 o 
   3  13   9     2788.95     2398.52    455.03 o 
   5  13   9       84.51     -231.37    231.37 o 
   7  13   9    15064.95    15792.21   1018.02 o 
   9  13   9     4315.63     4439.71    660.69 o 
  11  13   9        8.38      141.39    357.34 o 
  13  13   9       19.18     -239.08    372.76 o 
 -14  14   9     1664.89     2030.97    340.09 o 
 -12  14   9     1687.63     1578.03    313.63 o 
 -10  14   9     6717.72     6613.79    456.74 o 
  -8  14   9    21718.63    21084.80    798.22 o 
  -6  14   9     1562.37     2142.51    412.61 o 
  -4  14   9    23606.70    22613.65    589.94 o 
  -2  14   9     1580.29     1631.89    210.53 o 
   0  14   9    14675.23    13174.22    471.58 o 
   2  14   9     5999.89     5745.66    640.12 o 
   4  14   9     1417.09     1930.64    457.60 o 
   6  14   9     8313.57     9025.95    802.08 o 
   8  14   9       10.07     -210.80    303.35 o 
  10  14   9     4345.05     4216.05    696.68 o 
  12  14   9     4693.81     4244.33    704.39 o 
 -13  15   9     5860.27     5773.94    748.09 o 
 -11  15   9     3680.31     3800.31    395.92 o 
  -9  15   9       72.11       10.36    212.09 o 
  -7  15   9     5653.06     5034.76    406.70 o 
  -5  15   9      110.11      338.37    201.13 o 
  -3  15   9      116.62      239.10    229.04 o 
  -1  15   9      506.75      201.91    163.44 o 
   1  15   9       96.02     -158.05    158.05 o 
   3  15   9    21773.84    20676.66   1156.84 o 
   5  15   9    14881.40    13470.80    974.32 o 
   7  15   9      690.41     1012.88    426.75 o 
   9  15   9     1980.29     1812.39    568.14 o 
 -12  16   9       11.38      -89.98    365.05 o 
 -10  16   9    19466.44    21352.77   1244.25 o 
  -8  16   9    11468.29    12639.93    618.86 o 
  -6  16   9      472.49       49.77    316.20 o 
  -4  16   9     2127.77     1635.31    296.78 o 
  -2  16   9     1962.28     1998.87    253.90 o 
   0  16   9     8399.24     8094.75    414.83 o 
   2  16   9     1003.50     1003.23    276.27 o 
   4  16   9     1591.43      894.63    406.18 o 
   6  16   9     7411.44     8534.94    850.92 o 
   8  16   9     2583.26     1748.12    583.56 o 
  -9  17   9     3690.16     2953.81    624.70 o 
  -7  17   9        8.45      -79.69    323.92 o 
  -5  17   9     2863.54     2993.28    367.83 o 
  -3  17   9     4488.80     4172.65    328.57 o 
  -1  17   9     1193.65     1569.06    244.31 o 
   1  17   9     5767.56     5413.48    546.29 o 
   3  17   9      842.62     1082.29    442.17 o 
   5  17   9     4648.34     4159.50    670.97 o 
   7  17   9    23946.14    22041.73   1357.36 o 
  -6  18   9    23539.75    25751.34   1372.79 o 
  -4  18   9      557.11      475.59    393.33 o 
  -2  18   9       17.20       61.65    167.65 o 
   0  18   9     1204.59      854.64    294.47 o 
   2  18   9    35119.32    33780.99   1076.75 o 
   4  18   9      267.35      588.71    421.61 o 
 -20   0  10     9516.08    10725.23    817.50 o 
 -18   0  10    62736.64    65221.33   1955.07 o 
 -16   0  10   107083.48   107467.20   1401.84 o 
 -14   0  10    33321.57    32758.43    693.37 o 
 -12   0  10    18306.07    17244.01    470.55 o 
 -10   0  10   100050.71    96223.28   1109.22 o 
  -8   0  10   384384.00   362482.13   2768.98 o 
  -6   0  10   307988.88   299270.38   3027.08 o 
  -4   0  10   245210.22   256021.86   1973.88 o 
  -2   0  10    22368.88    25887.60    622.12 o 
   0   0  10   381645.59   378723.00   2830.42 o 
   2   0  10   181615.33   184440.72   2737.86 o 
   4   0  10    21584.98    18620.34    389.07 o 
   6   0  10    15916.16    17360.37    629.84 o 
   8   0  10    14548.76    14190.62    622.12 o 
  10   0  10    10048.71    11123.70    593.85 o 
 -21   1  10       10.97     -188.72    229.85 o 
 -19   1  10     4207.75     4258.25    297.87 o 
 -17   1  10    20772.90    21201.11    457.15 o 
 -15   1  10    10791.72    10261.89    380.71 o 
 -13   1  10    27241.31    25552.96    416.86 o 
 -11   1  10    58743.54    55967.50    582.74 o 
  -9   1  10        1.82      159.38    116.14 o 
  -7   1  10   108581.62   106212.05    841.19 o 
  -5   1  10   201944.80   197380.64   1147.59 o 
  -3   1  10    18358.10    16972.19    551.43 o 
  -1   1  10   109328.88    96754.70    813.14 o 
   1   1  10   132352.42   123561.92    965.98 o 
   3   1  10    31160.44    29838.12    404.00 o 
   5   1  10        1.30       57.87    176.64 o 
   7   1  10    20875.91    23949.96    800.79 o 
   9   1  10    13322.89    13099.56    434.34 o 
  11   1  10      581.53      964.04    275.07 o 
 -22   2  10     3308.00     1974.34    289.37 o 
 -20   2  10    11997.71    12257.93    468.29 o 
 -18   2  10      574.45      322.48    172.07 o 
 -16   2  10     4743.20     3874.40    321.81 o 
 -14   2  10      312.24      295.64    104.60 o 
 -12   2  10   104046.46   103527.52    866.02 o 
 -10   2  10    26110.72    27306.43    380.27 o 
  -8   2  10   232164.16   222247.91   1321.89 o 
  -6   2  10      109.81      419.99    118.38 o 
  -4   2  10      357.35     1198.06     98.23 o 
  -2   2  10    18526.58    14858.54    398.47 o 
   0   2  10    92097.80    97758.45   1563.02 o 
   2   2  10    34104.20    38887.95    928.05 o 
   4   2  10     9143.50     9460.31    233.26 o 
   6   2  10   140789.42   146291.28   1169.48 o 
   8   2  10    44505.68    45640.60    783.66 o 
  10   2  10     9325.93     9937.76    391.97 o 
  12   2  10    23793.31    23815.56    953.75 o 
 -21   3  10     1348.01     1404.96    299.04 o 
 -19   3  10     1056.25      699.76    191.39 o 
 -17   3  10    10648.34     9957.23    393.10 o 
 -15   3  10     5601.17     5348.17    441.50 o 
 -13   3  10    14919.87    16146.05    619.55 o 
 -11   3  10   148795.53   138937.41   1241.46 o 
  -9   3  10    26316.52    26096.80    448.80 o 
  -7   3  10     2579.67     1915.31    134.28 o 
  -5   3  10       95.50      575.27    188.31 o 
  -3   3  10    40274.00    40570.10    653.41 o 
  -1   3  10     5389.56     4918.12    231.76 o 
   1   3  10    83821.09    81763.16   1460.19 o 
   3   3  10    24012.27    23183.15    748.09 o 
   5   3  10    91507.32    95001.72    845.19 o 
   7   3  10    31423.26    34330.82    495.14 o 
   9   3  10    13104.37    13477.82    430.49 o 
  11   3  10        1.60      -10.28    195.38 o 
  13   3  10     1090.78     1688.99    370.19 o 
 -20   4  10     3900.36     4893.17    466.81 o 
 -18   4  10       80.07       58.38    162.98 o 
 -16   4  10    14110.88    14361.88    576.11 o 
 -14   4  10    10450.65     9110.98    568.14 o 
 -12   4  10    10717.28    11502.93    363.21 o 
 -10   4  10      838.56      971.41    123.77 o 
  -8   4  10     1424.39     2496.58    150.03 o 
  -6   4  10    16788.49    17646.98    343.62 o 
  -4   4  10    21919.23    22934.93    365.28 o 
  -2   4  10     9837.37     9041.95    316.16 o 
   0   4  10    20353.23    20856.61    683.82 o 
   2   4  10   122980.08   119900.44   1951.21 o 
   4   4  10    73467.23    75960.95   1539.89 o 
   6   4  10    18764.25    20085.32    419.29 o 
   8   4  10     5458.07     5246.93    267.22 o 
  10   4  10    14031.34    15511.99    802.08 o 
  12   4  10     2201.04     2203.14    398.47 o 
  14   4  10     7010.06     7028.47    622.12 o 
 -21   5  10     3140.81     3982.61    332.99 o 
 -19   5  10     5800.83     5506.65    437.37 o 
 -17   5  10    17005.70    18201.93    651.60 o 
 -15   5  10      622.48      641.48    165.01 o 
 -13   5  10       69.05      139.07    119.15 o 
 -11   5  10     2399.18     2728.12    198.38 o 
  -9   5  10    43752.57    43732.55    584.79 o 
  -7   5  10     8167.55     7342.11    275.70 o 
  -5   5  10    34785.72    32732.93    467.75 o 
  -3   5  10    32843.88    33659.71    633.07 o 
  -1   5  10    22354.11    20246.89    498.97 o 
   1   5  10     5102.35     4658.23    367.62 o 
   3   5  10     7746.62     8781.73    519.29 o 
   5   5  10    43795.19    41281.33   1164.56 o 
   7   5  10    44656.63    49310.39    581.09 o 
   9   5  10    10462.40    10613.34    372.77 o 
  11   5  10     6034.58     6971.91    616.98 o 
  13   5  10     2231.87     2059.18    416.46 o 
 -20   6  10     1971.76     2633.66    383.92 o 
 -18   6  10     3391.09     3474.16    293.33 o 
 -16   6  10       27.37      120.55    146.22 o 
 -14   6  10     2584.81     2024.71    296.05 o 
 -12   6  10    13416.12    12337.37    392.71 o 
 -10   6  10      564.15      775.63    136.56 o 
  -8   6  10   164395.20   159410.56   1169.82 o 
  -6   6  10    22385.38    22678.96    362.04 o 
  -4   6  10    31163.97    27904.48    423.26 o 
  -2   6  10   120947.55   114737.12   1346.93 o 
   0   6  10   223035.45   223242.59   3043.78 o 
   2   6  10       63.33      190.24    161.96 o 
   4   6  10    92537.71    97252.01   1902.37 o 
   6   6  10    31407.92    31941.74   1092.57 o 
   8   6  10    19505.46    19679.26    451.75 o 
  10   6  10    10863.51     9974.04    393.80 o 
  12   6  10      272.78       77.12    298.21 o 
  14   6  10     2128.60     2012.91    434.46 o 
 -19   7  10     1345.26     1364.55    312.65 o 
 -17   7  10     1219.12     1086.31    214.77 o 
 -15   7  10    14434.65    16084.95    634.94 o 
 -13   7  10    79575.21    77782.16   1036.50 o 
 -11   7  10     6489.21     6742.37    303.03 o 
  -9   7  10    10953.52    10482.04    357.70 o 
  -7   7  10    41065.44    39277.35    510.89 o 
  -5   7  10     2930.06     3437.63    160.73 o 
  -3   7  10     8808.37     8781.00    357.43 o 
  -1   7  10    13507.16    13074.46    474.31 o 
   1   7  10     2411.29     2262.27    311.06 o 
   3   7  10    43723.65    42857.21   1228.83 o 
   5   7  10   114177.37   112162.43   2216.00 o 
   7   7  10      714.14     1491.04    339.34 o 
   9   7  10    18915.06    19093.06    961.47 o 
  11   7  10     2029.29     1502.53    212.51 o 
  13   7  10       77.06       84.84    293.07 o 
  15   7  10     7494.83     6899.93    706.96 o 
 -20   8  10     3434.94     3800.36    604.13 o 
 -18   8  10     3095.63     2654.01    279.72 o 
 -16   8  10     2482.87     1989.16    238.41 o 
 -14   8  10    58067.70    58930.44    941.89 o 
 -12   8  10    19106.14    20282.10    671.09 o 
 -10   8  10    10898.89    10942.55    369.03 o 
  -8   8  10   100870.05    99035.92    909.46 o 
  -6   8  10     5421.27     5004.57    199.27 o 
  -4   8  10     8398.47     9107.17    310.52 o 
  -2   8  10    46859.93    46807.11    858.88 o 
   0   8  10     6086.00     6491.18    485.87 o 
   2   8  10       23.62      -12.85    164.53 o 
   4   8  10   127922.12   127419.92   2413.95 o 
   6   8  10      377.71      226.23    267.36 o 
   8   8  10     5871.24     5974.46    596.42 o 
  10   8  10    57518.58    59096.73   1766.11 o 
  12   8  10     4357.96     4128.65    550.14 o 
  14   8  10      227.84       38.56    287.93 o 
  16   8  10    13935.99    17835.96   1143.99 o 
 -19   9  10     2336.67     2368.85    532.29 o 
 -17   9  10      319.48      216.44    185.05 o 
 -15   9  10     3809.12     4302.00    304.97 o 
 -13   9  10    66436.48    66508.65   1001.26 o 
 -11   9  10     8678.93     8714.71    370.83 o 
  -9   9  10    28560.58    27826.43    564.87 o 
  -7   9  10     8975.22     9432.41    334.12 o 
  -5   9  10    35726.78    36548.95    631.27 o 
  -3   9  10    32967.14    32391.05   1166.29 o 
  -1   9  10    38403.53    39514.23    838.88 o 
   1   9  10    56037.06    55387.11   1462.76 o 
   3   9  10    25553.83    25656.23   1043.73 o 
   5   9  10    28420.60    29532.94   1149.13 o 
   7   9  10     5955.36     5689.10    563.00 o 
   9   9  10    32357.27    34813.29   1377.93 o 
  11   9  10      365.19      174.81    303.35 o 
  13   9  10      129.58     -118.26    264.79 o 
  15   9  10       79.39      814.93    439.60 o 
 -18  10  10       81.83     -224.45    224.45 o 
 -16  10  10        8.43      586.82    329.06 o 
 -14  10  10    41450.58    42053.25   1430.63 o 
 -12  10  10     1188.76      879.51    224.45 o 
 -10  10  10    27849.73    27842.04    764.53 o 
  -8  10  10     4236.81     4415.49    424.18 o 
  -6  10  10    13708.78    13607.92    537.67 o 
  -4  10  10    55353.68    56476.15   1201.34 o 
  -2  10  10   403185.47   408074.97   6431.29 o 
   0  10  10    11156.94    10486.15    676.11 o 
   2  10  10     4950.83     5401.18    516.72 o 
   4  10  10     4346.89     5105.54    529.58 o 
   6  10  10     7400.76     7845.97    676.11 o 
   8  10  10    19803.36    18792.29   1018.02 o 
  10  10  10    78282.05    73107.39   2074.61 o 
  12  10  10     1209.53     1557.88    452.45 o 
  14  10  10    17192.56    15787.06   1108.00 o 
 -17  11  10      820.65      596.13    260.74 o 
 -15  11  10    67531.30    64672.46   1317.08 o 
 -13  11  10    17166.06    16447.11    662.74 o 
 -11  11  10      115.73     -108.33    155.03 o 
  -9  11  10       17.78      -21.85    152.70 o 
  -7  11  10    10372.20    11142.46    464.33 o 
  -5  11  10     9513.10    10684.18    381.43 o 
  -3  11  10    55837.35    58750.25   1250.18 o 
  -1  11  10     1905.12     2138.29    201.84 o 
   1  11  10    31433.70    31849.20   1172.27 o 
   3  11  10    88378.95    86169.45   2069.47 o 
   5  11  10     3394.94     3172.32    473.02 o 
   7  11  10     3034.16     2773.85    480.73 o 
   9  11  10    15094.54    14887.30    984.60 o 
  11  11  10    34467.92    33044.60   1465.34 o 
  13  11  10     6510.66     6385.78    781.51 o 
 -16  12  10     3039.85     1869.83    366.33 o 
 -14  12  10     4355.34     5002.32    436.48 o 
 -12  12  10     3253.26     2595.57    337.25 o 
 -10  12  10     1940.71     2330.10    294.88 o 
  -8  12  10    11828.12    12552.63    547.21 o 
  -6  12  10     8925.68     8142.24    355.63 o 
  -4  12  10    29282.48    29552.99    636.30 o 
  -2  12  10    11803.52    12661.95    423.45 o 
   0  12  10     2623.97     3032.04    297.11 o 
   2  12  10    55162.45    54076.03   1653.00 o 
   4  12  10    48366.92    43553.89   1534.75 o 
   6  12  10     1492.69     2835.55    506.44 o 
   8  12  10      784.82     1413.92    413.89 o 
  10  12  10      205.71      303.35    308.49 o 
  12  12  10      458.69      -43.70    300.78 o 
  14  12  10      751.21      331.63    408.75 o 
 -15  13  10        0.63      132.98    235.15 o 
 -13  13  10      542.13      209.12    229.81 o 
 -11  13  10     6239.87     5975.25    437.31 o 
  -9  13  10    43762.84    43880.89   1030.68 o 
  -7  13  10    12357.54    12594.02    732.67 o 
  -5  13  10     1517.63     1628.08    204.42 o 
  -3  13  10       15.30       89.87    133.14 o 
  -1  13  10        1.90      148.50    141.83 o 
   1  13  10     1719.15     1524.46    393.33 o 
   3  13  10     3846.73     3871.57    545.00 o 
   5  13  10       21.02     -149.10    267.36 o 
   7  13  10      418.05      498.73    362.48 o 
   9  13  10     2073.93     1943.50    527.01 o 
  11  13  10      131.60      478.16    395.90 o 
 -14  14  10     5037.29     5169.56    467.43 o 
 -12  14  10    10465.65    11378.82    724.96 o 
 -10  14  10      184.87     -107.63    206.95 o 
  -8  14  10       81.57       96.84    197.52 o 
  -6  14  10      669.07      515.97    218.57 o 
  -4  14  10      784.52      389.32    163.60 o 
  -2  14  10        2.27      128.90    138.13 o 
   0  14  10      237.36      212.81    161.31 o 
   2  14  10       52.42      -15.42    272.50 o 
   4  14  10     4496.12     4557.96    596.42 o 
   6  14  10     3956.91     3426.83    570.71 o 
   8  14  10     1499.85      601.56    421.61 o 
  10  14  10     5692.48     4614.52    717.24 o 
 -13  15  10      276.62       62.98    340.63 o 
 -11  15  10     1358.03     1868.72    322.10 o 
  -9  15  10      796.57      936.66    264.21 o 
  -7  15  10     1342.87     1202.41    285.19 o 
  -5  15  10    27847.26    28328.30    861.72 o 
  -3  15  10    10827.55    10477.42    451.55 o 
  -1  15  10     2963.50     3021.50    278.29 o 
   1  15  10      155.52     -165.73    165.73 o 
   3  15  10      557.89      185.10    321.35 o 
   5  15  10      149.62      264.79    341.91 o 
   7  15  10     2920.34     1974.35    509.01 o 
   9  15  10       27.87     -107.97    334.20 o 
 -12  16  10     4935.07     5300.92    737.81 o 
 -10  16  10     6422.96     7351.97    528.53 o 
  -8  16  10     3568.98     3623.13    537.29 o 
  -6  16  10      154.67      -82.20    205.04 o 
  -4  16  10      237.13      719.33    253.46 o 
  -2  16  10     2653.86     1902.84    255.73 o 
   0  16  10      941.94      796.26    211.09 o 
   2  16  10     2346.56     2422.90    355.04 o 
   4  16  10     1394.09     1375.36    462.74 o 
   6  16  10    21068.58    19715.19   1228.83 o 
   8  16  10    13344.48    13421.96   1082.29 o 
  -9  17  10    22521.08    24432.54   1349.65 o 
  -7  17  10      170.77     -200.00    200.00 o 
  -5  17  10       23.05      -24.71    244.22 o 
  -3  17  10     5007.42     4978.35    544.42 o 
  -1  17  10     1275.86     1033.66    234.48 o 
   1  17  10    18609.33    19679.04    800.18 o 
   3  17  10     4717.65     4596.53    670.97 o 
   5  17  10     7188.27     8185.31    866.35 o 
  -6  18  10     6155.93     7277.83    827.79 o 
  -4  18  10      659.59      474.27    258.99 o 
  -2  18  10     4744.40     5328.57    380.76 o 
   0  18  10     5372.35     5949.97    566.85 o 
   2  18  10    13053.69    16246.64    791.53 o 
 -21   1  11    17388.11    20348.49   1376.65 o 
 -19   1  11       35.29       66.32    164.33 o 
 -17   1  11    39646.28    38985.22    953.99 o 
 -15   1  11       87.16      230.61    112.62 o 
 -13   1  11       20.75       91.66     98.33 o 
 -11   1  11    76234.18    74579.65    696.91 o 
  -9   1  11    32700.92    32713.33    412.49 o 
  -7   1  11     9314.30     9818.73    224.95 o 
  -5   1  11     3065.90     1285.80    144.31 o 
  -3   1  11    56921.63    59864.61    489.82 o 
  -1   1  11    37529.18    35093.18    373.94 o 
   1   1  11   164634.48   145823.78    935.87 o 
   3   1  11    50940.14    59435.59    627.92 o 
   5   1  11      347.97      474.50     90.15 o 
   7   1  11    32971.73    32988.25    656.77 o 
   9   1  11    25671.30    24653.69    599.21 o 
  11   1  11    31271.87    33365.95   1084.86 o 
 -22   2  11     3436.31     2534.52    298.22 o 
 -20   2  11     2284.34     2751.02    278.44 o 
 -18   2  11      902.77     1401.63    216.61 o 
 -16   2  11     1395.20     1713.11    365.61 o 
 -14   2  11     3153.51     3724.21    194.12 o 
 -12   2  11   227441.55   219206.11   1431.45 o 
 -10   2  11   191036.52   185230.25   1903.90 o 
  -8   2  11      236.92      428.10     81.50 o 
  -6   2  11     7238.13     7470.14    239.23 o 
  -4   2  11     6080.87     6115.19    198.93 o 
  -2   2  11     3754.02     4565.89    189.71 o 
   0   2  11   127093.43   116199.27   1475.62 o 
   2   2  11    14612.78    10186.28    426.75 o 
   4   2  11     8029.47     8200.69    231.03 o 
   6   2  11    20063.98    19214.75    371.01 o 
   8   2  11    12327.62    12903.72    588.71 o 
  10   2  11      288.17      262.22    215.94 o 
  12   2  11      624.49      946.04    323.92 o 
 -21   3  11      592.44      344.52    208.51 o 
 -19   3  11     4084.05     4103.75    298.22 o 
 -17   3  11      132.02       78.88    163.19 o 
 -15   3  11       82.15      -58.17    180.34 o 
 -13   3  11    68444.78    69170.49   1134.29 o 
 -11   3  11    89971.47    87313.84   1883.15 o 
  -9   3  11    49658.87    53589.24    677.56 o 
  -7   3  11    18503.74    21230.06    744.25 o 
  -5   3  11      302.16      288.35     76.13 o 
  -3   3  11    18241.07    22630.35    427.77 o 
  -1   3  11    10773.88    11783.26    359.01 o 
   1   3  11    29214.42    34759.30    925.48 o 
   3   3  11    69006.64    73267.85   1660.71 o 
   5   3  11    56350.55    53025.78    604.99 o 
   7   3  11   253856.58   264171.13   1859.81 o 
   9   3  11     2908.03     3564.26    326.49 o 
  11   3  11    13822.85    13128.89    750.66 o 
  13   3  11      176.66      269.93    280.21 o 
 -20   4  11    40668.25    43077.74    831.44 o 
 -18   4  11     5660.85     4542.49    456.86 o 
 -16   4  11     3404.52     3189.53    325.37 o 
 -14   4  11    34053.03    33733.70    811.47 o 
 -12   4  11    68695.33    67394.54   1090.03 o 
 -10   4  11    37760.93    35059.17    557.18 o 
  -8   4  11    13627.18    13812.92    333.83 o 
  -6   4  11   404783.13   398974.47   2532.54 o 
  -4   4  11    44982.91    45733.49    570.28 o 
  -2   4  11   150574.61   142797.33   1497.87 o 
   0   4  11     4013.23     2899.82    290.50 o 
   2   4  11        7.67      136.25    138.82 o 
   4   4  11    10711.70    11846.08    601.56 o 
   6   4  11   104099.85   104683.56    939.79 o 
   8   4  11     8507.04     8119.03    269.12 o 
  10   4  11    24012.62    24075.21    989.74 o 
  12   4  11    25194.84    27311.80   1120.85 o 
  14   4  11    11009.45    10907.75    748.09 o 
 -21   5  11    18673.66    19202.15    689.29 o 
 -19   5  11    34595.38    36496.96    750.68 o 
 -17   5  11     2507.15     2407.97    326.29 o 
 -15   5  11    12270.17    12800.49    674.83 o 
 -13   5  11    28650.47    27330.34    713.47 o 
 -11   5  11    44896.52    41228.42    814.93 o 
  -9   5  11    35434.51    34946.65    789.00 o 
  -7   5  11   225947.36   220960.52   2093.32 o 
  -5   5  11    98677.81    92900.95    882.29 o 
  -3   5  11     3505.78     3071.87    633.69 o 
  -1   5  11       30.60      790.21    138.98 o 
   1   5  11    67113.31    69171.55   1442.20 o 
   3   5  11     4919.23     5007.85    419.03 o 
   5   5  11    25750.96    26345.19    953.75 o 
   7   5  11    33476.93    33816.49    489.01 o 
   9   5  11     4336.04     4897.34    329.06 o 
  11   5  11    12253.69    12966.93    784.08 o 
  13   5  11      173.95     -187.67    246.79 o 
 -20   6  11    16171.86    18423.19    779.20 o 
 -18   6  11    16566.00    18591.67    724.35 o 
 -16   6  11    15525.88    16180.26    498.85 o 
 -14   6  11    15201.36    14740.48    462.57 o 
 -12   6  11      995.72      985.55    170.49 o 
 -10   6  11    41798.00    40695.51    556.96 o 
  -8   6  11   184837.77   182194.44   1498.11 o 
  -6   6  11      216.56      248.96    157.64 o 
  -4   6  11     1210.03     1669.40    120.69 o 
  -2   6  11   130810.94   130714.45   1870.23 o 
   0   6  11     4574.39     4059.24    383.04 o 
   2   6  11      583.92     1000.03    236.51 o 
   4   6  11    87324.50    88771.06   1843.24 o 
   6   6  11     8872.85     9596.66    652.97 o 
   8   6  11    29017.13    31368.64    594.26 o 
  10   6  11    21592.91    21672.53    567.29 o 
  12   6  11     8573.95     7714.86    676.11 o 
  14   6  11      539.19       71.98    293.07 o 
 -19   7  11     2433.47     2293.73    270.81 o 
 -17   7  11       56.25       12.03    163.31 o 
 -15   7  11       80.54      -32.93    151.74 o 
 -13   7  11     1947.22     1897.59    215.23 o 
 -11   7  11     3713.36     3442.09    226.17 o 
  -9   7  11    56761.26    59138.50    676.70 o 
  -7   7  11    67311.73    66239.77    827.83 o 
  -5   7  11    27004.51    27325.00    451.04 o 
  -3   7  11     3938.50     3938.30    565.57 o 
  -1   7  11     2537.40     2611.62    329.06 o 
   1   7  11     6513.35     6059.29    493.59 o 
   3   7  11   100274.77   100971.91   2015.48 o 
   5   7  11     9625.58     9660.93    665.83 o 
   7   7  11    25806.25    28059.89   1105.43 o 
   9   7  11     9259.92     9547.82    714.67 o 
  11   7  11     2612.32     2561.19    291.78 o 
  13   7  11    14925.30    14447.70    933.19 o 
  15   7  11      742.67     1658.14    452.45 o 
 -20   8  11      653.70      758.21    358.62 o 
 -18   8  11      713.23      922.36    223.98 o 
 -16   8  11     2099.97     2013.34    236.35 o 
 -14   8  11    45875.52    46743.36    833.89 o 
 -12   8  11    10984.50    10494.26    406.58 o 
 -10   8  11     2489.09     2790.43    211.76 o 
  -8   8  11    37543.31    36077.75    733.95 o 
  -6   8  11    14744.95    15666.94    330.57 o 
  -4   8  11      668.89      982.42    169.83 o 
  -2   8  11     5261.99     5869.19    336.29 o 
   0   8  11     9210.76     8606.92    565.57 o 
   2   8  11    56979.31    55991.25   1467.91 o 
   4   8  11   252494.69   251521.00   3758.46 o 
   6   8  11    23858.87    24198.60   1038.59 o 
   8   8  11    33629.81    34597.34   1295.67 o 
  10   8  11     9193.87     8583.78    722.38 o 
  12   8  11     1738.53     1968.00    236.75 o 
  14   8  11     9188.66     8956.54    778.94 o 
  16   8  11    32023.91    34206.59   1555.31 o 
 -19   9  11      121.07       -7.49    375.63 o 
 -17   9  11    14565.65    14501.41    528.32 o 
 -15   9  11     1067.47      970.42    209.95 o 
 -13   9  11     8785.96     9769.99    474.10 o 
 -11   9  11    17745.77    18554.33    509.26 o 
  -9   9  11    18982.15    19435.80    512.43 o 
  -7   9  11    30049.46    29162.36    574.64 o 
  -5   9  11    17323.79    18223.28    454.46 o 
  -3   9  11   212309.59   204797.59   2380.53 o 
  -1   9  11    90341.16    88950.38   1316.84 o 
   1   9  11     7980.78     8064.49    586.13 o 
   3   9  11     1202.89     1406.21    334.20 o 
   5   9  11     3402.52     2532.20    424.18 o 
   7   9  11     4056.92     4087.51    516.72 o 
   9   9  11    20862.59    21306.49   1097.72 o 
  11   9  11     1005.30     1102.86    401.04 o 
  13   9  11      100.21     -159.39    318.77 o 
  15   9  11    61866.86    60970.82   2056.61 o 
 -18  10  11      778.31     1044.12    310.83 o 
 -16  10  11    35136.25    36213.68    978.95 o 
 -14  10  11    13049.79    12334.50    594.89 o 
 -12  10  11     6360.55     5877.82    506.44 o 
 -10  10  11     1079.90     1081.53    284.07 o 
  -8  10  11     6591.16     6598.62    402.12 o 
  -6  10  11     2044.43     2687.08    213.82 o 
  -4  10  11    18889.05    20081.08    493.73 o 
  -2  10  11     6187.33     7261.97    402.77 o 
   0  10  11      144.02      -25.71    190.24 o 
   2  10  11    48432.64    44906.11   1401.07 o 
   4  10  11    25514.26    25388.87   1084.86 o 
   6  10  11     1105.50     1074.58    347.05 o 
   8  10  11       72.49        5.14    275.07 o 
  10  10  11    13739.63    14301.16    976.89 o 
  12  10  11     5843.46     4941.01    652.97 o 
  14  10  11    10866.39    13941.25   1069.44 o 
 -17  11  11     1226.01     1061.08    285.12 o 
 -15  11  11     4982.63     5498.10    449.09 o 
 -13  11  11      328.90      251.78    223.24 o 
 -11  11  11      395.64      -90.31    154.22 o 
  -9  11  11     1251.89     1620.10    253.54 o 
  -7  11  11    24811.74    24105.28    564.26 o 
  -5  11  11    49457.52    49259.21    807.71 o 
  -3  11  11     7444.21     9383.88    363.64 o 
  -1  11  11      628.02      885.58    196.22 o 
   1  11  11     4484.20     4334.31    488.45 o 
   3  11  11    52699.82    51289.32   1596.44 o 
   5  11  11      383.97      303.35    277.64 o 
   7  11  11     2338.48     2606.76    473.02 o 
   9  11  11    15148.58    10887.19    871.49 o 
  11  11  11       31.19       41.13    318.77 o 
  13  11  11     2703.68     2054.04    545.00 o 
 -16  12  11     1587.42     1105.74    300.12 o 
 -14  12  11    26043.85    24382.24   1014.17 o 
 -12  12  11      215.51      -25.49    200.12 o 
 -10  12  11      695.31     1218.37    266.61 o 
  -8  12  11    24951.32    26054.39    776.26 o 
  -6  12  11     1557.47     1594.21    202.64 o 
  -4  12  11      802.23      336.36    181.88 o 
  -2  12  11      165.08      385.16    140.51 o 
   0  12  11     5546.03     5260.59    381.41 o 
   2  12  11    75464.79    72747.49   1953.78 o 
   4  12  11    79206.69    79871.06   2131.16 o 
   6  12  11    13555.06    12956.65    915.19 o 
   8  12  11      207.80       61.70    254.51 o 
  10  12  11     5220.72     4516.83    647.83 o 
  12  12  11      584.59      362.48    398.47 o 
 -15  13  11     5907.20     5320.22    730.10 o 
 -13  13  11      252.35       14.75    343.20 o 
 -11  13  11     7653.79     7606.25    717.24 o 
  -9  13  11    18175.84    19618.56    818.79 o 
  -7  13  11     1880.65     1731.63    279.58 o 
  -5  13  11     1300.72     1204.76    198.67 o 
  -3  13  11    11003.67    13921.73    469.95 o 
  -1  13  11    35515.45    37842.03   1456.34 o 
   1  13  11     1746.54     1403.64    380.47 o 
   3  13  11    28199.61    29191.03   1280.24 o 
   5  13  11        0.16      159.39    295.64 o 
   7  13  11      186.29      408.75    367.62 o 
   9  13  11     2944.28     2074.61    534.72 o 
  11  13  11      187.77      218.51    339.34 o 
 -14  14  11        1.38     -157.02    224.62 o 
 -12  14  11      155.25      150.68    221.75 o 
 -10  14  11    12390.79    11813.71    592.29 o 
  -8  14  11    17414.20    15187.17    653.72 o 
  -6  14  11     9323.47     9576.38    527.01 o 
  -4  14  11     1117.94     1116.24    208.30 o 
  -2  14  11     3643.43     2808.32    260.17 o 
   0  14  11     4087.38     4369.56    474.31 o 
   2  14  11      342.34     -251.93    251.93 o 
   4  14  11     3870.25     3074.63    534.72 o 
   6  14  11      690.42      624.70    341.91 o 
   8  14  11     9577.82    10113.39    910.05 o 
  10  14  11    12679.83    12982.36   1072.01 o 
 -13  15  11     2050.30     1427.98    314.40 o 
 -11  15  11     1116.91      893.57    335.48 o 
  -9  15  11      281.16      154.32    213.37 o 
  -7  15  11      649.82       67.29    245.51 o 
  -5  15  11    27728.63    28955.03    953.75 o 
  -3  15  11     8385.26     9003.33    435.09 o 
  -1  15  11     8934.51     8438.11    515.64 o 
   1  15  11     2109.42     1818.08    326.66 o 
   3  15  11     3995.64     3120.91    563.00 o 
   5  15  11     2570.64     2180.01    527.01 o 
   7  15  11    17231.72    17650.87   1179.98 o 
   9  15  11     3221.04     2951.24    642.69 o 
 -10  16  11    17637.10    19185.20    781.83 o 
  -8  16  11     2902.83     3305.15    386.37 o 
  -6  16  11     2319.93     1513.00    304.52 o 
  -4  16  11     3543.48     3737.28    506.10 o 
  -2  16  11      140.22      -27.73    315.56 o 
   0  16  11     2555.48     2423.42    665.83 o 
   2  16  11    12170.90    11629.94    629.85 o 
   4  16  11      252.38     -190.24    269.93 o 
   6  16  11     5888.25     5154.38    753.23 o 
   8  16  11    13929.22    13506.80   1131.14 o 
  -9  17  11     1579.19     2087.46    563.00 o 
  -7  17  11      154.91      -17.13    236.97 o 
  -5  17  11      985.10      476.07    252.92 o 
  -3  17  11     5750.40     5624.23    379.45 o 
  -1  17  11     5712.59     5433.66    464.29 o 
   1  17  11     1082.97     1198.56    354.77 o 
   3  17  11      276.60       78.51    248.07 o 
   5  17  11     3220.82     3359.99    663.26 o 
  -4  18  11      200.85      168.73    332.91 o 
  -2  18  11      606.47      990.24    238.37 o 
   0  18  11     8091.04     9334.44    610.49 o 
 -22   0  12     4989.53     6401.20    717.24 o 
 -20   0  12     7332.93     8596.63    776.37 o 
 -18   0  12      150.30      -54.79    197.18 o 
 -16   0  12     3316.09     3484.24    305.20 o 
 -14   0  12    42324.47    40412.41   1226.25 o 
 -12   0  12    13388.20    12837.92    430.60 o 
 -10   0  12       16.68      383.15    129.51 o 
  -8   0  12     4416.45     6832.62    295.71 o 
  -6   0  12    15398.85    18684.76    464.02 o 
  -4   0  12    31013.80    24956.09    442.52 o 
  -2   0  12     5970.47     9288.23    265.26 o 
   0   0  12    16815.62    16920.75    303.30 o 
   2   0  12    19212.30    19146.36    405.67 o 
   4   0  12   213238.28   214917.97   1871.81 o 
   6   0  12    43261.96    44726.16   1102.86 o 
   8   0  12   107744.34   110393.76   1951.21 o 
  10   0  12     3445.15     3154.33    375.33 o 
 -21   1  12     1625.93     1472.38    451.87 o 
 -19   1  12      302.76      229.04    178.10 o 
 -17   1  12      391.35      318.46    143.03 o 
 -15   1  12     2196.35     2447.95    177.69 o 
 -13   1  12     4863.65     4909.39    219.40 o 
 -11   1  12   117259.32   116150.02    925.40 o 
  -9   1  12     2548.50     2363.47    130.68 o 
  -7   1  12    91796.45    91373.69    946.94 o 
  -5   1  12     8603.73     9380.65    199.98 o 
  -3   1  12    33078.72    36679.36    349.82 o 
  -1   1  12   112796.05   102853.94    657.01 o 
   1   1  12    24097.02    20054.90    288.10 o 
   3   1  12     3029.47     3826.02    147.39 o 
   5   1  12       37.56      128.40    158.18 o 
   7   1  12     7801.79     8238.95    634.98 o 
   9   1  12      317.73      380.23    150.06 o 
  11   1  12     2491.87     3108.05    398.47 o 
 -22   2  12      361.91      538.19    325.60 o 
 -20   2  12    15746.64    16714.73    536.05 o 
 -18   2  12     9556.27     9952.89    408.58 o 
 -16   2  12       94.46      117.18    195.46 o 
 -14   2  12    10805.08    10138.91    300.19 o 
 -12   2  12    53889.16    53233.51    598.85 o 
 -10   2  12    20528.86    19323.96    332.84 o 
  -8   2  12     7205.61     5951.46    190.55 o 
  -6   2  12      706.61     1564.59    100.56 o 
  -4   2  12    75534.40    74698.55    537.35 o 
  -2   2  12    79755.83    73183.73    518.49 o 
   0   2  12     3116.40     3736.31    126.48 o 
   2   2  12      626.27      394.54     82.32 o 
   4   2  12      420.22      461.96    125.85 o 
   6   2  12    52544.61    55096.99    667.18 o 
   8   2  12     1381.00     1130.78    182.20 o 
  10   2  12     6855.07     7157.01    550.14 o 
  12   2  12     4501.36     3655.63    457.60 o 
 -21   3  12     1024.38     1390.38    248.77 o 
 -19   3  12     1639.20     1688.02    231.45 o 
 -17   3  12      829.94      532.93    173.87 o 
 -15   3  12    98974.27   100274.66   1832.96 o 
 -13   3  12     5384.47     5899.35    286.13 o 
 -11   3  12   162266.16   153842.92   1496.65 o 
  -9   3  12    25683.34    24960.91    365.38 o 
  -7   3  12   141324.95   136077.22    969.47 o 
  -5   3  12   222741.13   224365.19   1630.06 o 
  -3   3  12    50948.61    50688.85    587.45 o 
  -1   3  12     1133.79     1028.15    136.40 o 
   1   3  12    23851.75    22540.46    768.66 o 
   3   3  12    28168.76    28844.88    886.91 o 
   5   3  12    91089.07    89934.59   1633.24 o 
   7   3  12   123399.35   121227.37   1540.99 o 
   9   3  12     9905.77    10666.07    418.58 o 
  11   3  12       25.77     -190.24    190.24 o 
  13   3  12      729.85     1226.25    341.91 o 
 -20   4  12     9535.92    11569.56    833.43 o 
 -18   4  12    17313.07    16063.75    506.87 o 
 -16   4  12     4361.14     3474.42    359.01 o 
 -14   4  12     1330.37     1105.96    219.95 o 
 -12   4  12     3731.77     3551.85    286.27 o 
 -10   4  12     2405.92     2406.02    244.75 o 
  -8   4  12    10821.41    11108.40    312.18 o 
  -6   4  12    89757.08    88527.60   1175.94 o 
  -4   4  12   126988.40   128351.81   1081.70 o 
  -2   4  12    68965.95    68729.35    973.43 o 
   0   4  12     6088.26     7311.25    462.74 o 
   2   4  12    56608.55    52988.59   1254.53 o 
   4   4  12     6728.41     7744.42    313.63 o 
   6   4  12    47916.88    48770.70    608.11 o 
   8   4  12     7933.05     8765.85    282.37 o 
  10   4  12     6133.83     5984.74    583.56 o 
  12   4  12     4584.43     4354.87    516.72 o 
  14   4  12     1629.41     1560.45    390.76 o 
 -21   5  12    20966.26    22573.45    639.34 o 
 -19   5  12      607.79     1062.06    278.10 o 
 -17   5  12    46904.15    50852.41   1699.28 o 
 -15   5  12    14010.55    13275.81    559.88 o 
 -13   5  12    11193.97    10647.36    767.37 o 
 -11   5  12      162.41      194.19    141.65 o 
  -9   5  12    78230.90    78910.58    885.47 o 
  -7   5  12    45027.09    47577.97    639.91 o 
  -5   5  12   108737.36   101123.45    951.29 o 
  -3   5  12   129279.95   132294.69   1500.59 o 
  -1   5  12     3442.45     4082.23    269.02 o 
   1   5  12    77071.19    76385.12   1578.45 o 
   3   5  12     9501.27     9720.06    573.28 o 
   5   5  12     7341.21     6995.31    273.69 o 
   7   5  12        6.63     1183.10    302.06 o 
   9   5  12   172518.97   170935.09   1784.29 o 
  11   5  12      129.91      -92.55    249.36 o 
  13   5  12    28921.95    31676.96   1285.38 o 
 -20   6  12    38546.72    38716.79    802.90 o 
 -18   6  12    64573.14    65344.66   1340.14 o 
 -16   6  12     2688.54     1898.65    286.30 o 
 -14   6  12     2408.58     1947.83    393.33 o 
 -12   6  12      160.67       45.36    135.20 o 
 -10   6  12      282.63      335.99    154.94 o 
  -8   6  12    86163.16    90385.05   1786.79 o 
  -6   6  12     8298.70     8866.08    373.37 o 
  -4   6  12       10.64      -14.58     89.48 o 
  -2   6  12    38175.21    37738.21    757.04 o 
   0   6  12    25259.76    24591.93    874.06 o 
   2   6  12    10992.34    11630.14    627.27 o 
   4   6  12    20153.83    20324.46    881.77 o 
   6   6  12      252.98      408.75    249.36 o 
   8   6  12    21397.22    22535.33    525.12 o 
  10   6  12    26585.48    26095.78    634.88 o 
  12   6  12      121.02     -259.65    267.36 o 
  14   6  12     9804.53    10100.53    778.94 o 
 -19   7  12        0.21      342.13    255.36 o 
 -17   7  12    20092.18    19721.63    925.47 o 
 -15   7  12     3063.85     3107.94    271.49 o 
 -13   7  12       77.06      -72.59    174.97 o 
 -11   7  12     3620.42     3473.21    244.17 o 
  -9   7  12   152309.94   157461.98   1395.02 o 
  -7   7  12   113939.84   113186.20   1098.94 o 
  -5   7  12      191.11      486.20    146.11 o 
  -3   7  12      618.20      915.01    213.37 o 
  -1   7  12    52782.58    52538.18    937.98 o 
   1   7  12     7913.27     7480.92    537.29 o 
   3   7  12   202635.23   186758.30   2992.37 o 
   5   7  12   136756.36   136163.09   2539.92 o 
   7   7  12      366.75      192.81    215.94 o 
   9   7  12    24644.35    22419.63   1066.87 o 
  11   7  12     4408.16     3986.86    313.38 o 
  13   7  12       39.06     -146.53    259.65 o 
  15   7  12    14658.87    15314.04   1012.88 o 
 -20   8  12        2.71       13.17    235.82 o 
 -18   8  12      598.71      507.02    197.15 o 
 -16   8  12       31.77      331.78    171.56 o 
 -14   8  12    17085.17    16155.45    513.61 o 
 -12   8  12     4998.22     4991.26    361.47 o 
 -10   8  12     1173.19     1383.64    167.82 o 
  -8   8  12      627.57      626.15    113.91 o 
  -6   8  12    69829.15    71446.48   1446.92 o 
  -4   8  12    34360.65    31224.32    953.75 o 
  -2   8  12    13165.30    13036.61    556.57 o 
   0   8  12      709.09      755.80    285.35 o 
   2   8  12     2036.28     1902.37    362.48 o 
   4   8  12    24239.46    24861.86   1041.16 o 
   6   8  12    13070.86    13054.34    781.51 o 
   8   8  12     1755.02      984.60    344.48 o 
  10   8  12      359.92       89.98    267.36 o 
  12   8  12    23103.34    21514.25   1146.56 o 
  14   8  12      519.91      838.07    377.90 o 
  16   8  12     8583.54    10311.33    951.18 o 
 -19   9  12       59.51     -230.15    230.15 o 
 -17   9  12      637.26      756.35    208.08 o 
 -15   9  12      218.75       94.21    162.79 o 
 -13   9  12       11.07      -32.09    157.23 o 
 -11   9  12    18104.45    19665.88    519.17 o 
  -9   9  12     5537.78     4807.86    304.30 o 
  -7   9  12    20409.93    20293.39    488.19 o 
  -5   9  12       85.64       98.55    154.25 o 
  -3   9  12      136.86      355.62    146.94 o 
  -1   9  12    13913.08    14432.32    753.23 o 
   1   9  12    10912.77    10380.75    681.25 o 
   3   9  12    21638.09    21206.23    958.90 o 
   5   9  12     1870.01     1794.39    393.33 o 
   7   9  12    17438.55    18625.19    992.31 o 
   9   9  12    10658.96    11766.39    830.36 o 
  11   9  12       32.57      -66.84    267.36 o 
  13   9  12      399.56      105.40    318.77 o 
  15   9  12     3523.25     3480.81    652.97 o 
 -18  10  12     7735.87     9030.85    473.73 o 
 -16  10  12      810.87     1181.11    230.85 o 
 -14  10  12      238.40        6.82    211.07 o 
 -12  10  12     4509.91     4848.19    306.77 o 
 -10  10  12    30005.73    31851.53    837.31 o 
  -8  10  12    27329.11    28462.80    778.76 o 
  -6  10  12    17085.24    15123.35    487.28 o 
  -4  10  12     2680.61     2458.72    252.60 o 
  -2  10  12     9900.29    10330.31    464.32 o 
   0  10  12    15340.63    16167.17    577.15 o 
   2  10  12        0.33     -138.82    182.52 o 
   4  10  12     1473.34     1215.97    336.77 o 
   6  10  12    37644.63    38440.64   1424.20 o 
   8  10  12      323.74      467.88    331.63 o 
  10  10  12      472.36      429.32    347.05 o 
  12  10  12     4263.45     4354.87    637.55 o 
  14  10  12    28449.42    27234.68   1426.77 o 
 -17  11  12     1271.73     1591.66    315.35 o 
 -15  11  12    35610.68    34793.02    980.26 o 
 -13  11  12     5794.75     4862.31    411.01 o 
 -11  11  12     3923.10     3783.81    357.32 o 
  -9  11  12     5282.12     5161.09    377.78 o 
  -7  11  12     3409.83     2998.21    243.38 o 
  -5  11  12     2461.98     2043.43    210.46 o 
  -3  11  12      163.94      386.26    159.47 o 
  -1  11  12     7167.10     6270.30    389.66 o 
   1  11  12     9585.12    10450.16    740.38 o 
   3  11  12   127737.02   127862.09   2676.17 o 
   5  11  12    44721.03    44515.36   1555.31 o 
   7  11  12     1196.97      848.35    339.34 o 
   9  11  12      365.66     -102.83    264.79 o 
  11  11  12     1603.38      974.32    419.03 o 
  13  11  12    10350.39     9409.00    920.33 o 
 -16  12  12     3099.72     2323.37    357.03 o 
 -14  12  12      319.64     -145.25    203.59 o 
 -12  12  12     2365.82     2271.64    366.33 o 
 -10  12  12    46516.59    47744.13   1091.86 o 
  -8  12  12     8692.57     9709.19    499.71 o 
  -6  12  12    17562.95    19057.40    584.04 o 
  -4  12  12    23992.12    25190.31    609.40 o 
  -2  12  12    32358.46    34058.48    868.92 o 
   0  12  12     4927.66     5576.38    399.72 o 
   2  12  12    65015.89    62112.23   1812.39 o 
   4  12  12     3765.06     3660.77    547.57 o 
   6  12  12     9280.36     9447.56    786.65 o 
   8  12  12     3645.20     3892.14    611.84 o 
  10  12  12      416.92      964.04    406.18 o 
  12  12  12      207.96     -241.65    344.48 o 
 -15  13  12     1310.08     1251.35    309.74 o 
 -13  13  12      575.08      467.99    250.84 o 
 -11  13  12     2909.30     2891.63    527.01 o 
  -9  13  12    65373.11    68888.09   1346.53 o 
  -7  13  12    11413.02    11115.93    583.56 o 
  -5  13  12     4501.72     5415.96    322.98 o 
  -3  13  12     2832.32     2179.24    389.47 o 
  -1  13  12    13516.16    14198.47    604.40 o 
   1  13  12     9079.19     8917.35    531.28 o 
   3  13  12    12702.99    13553.07    902.34 o 
   5  13  12     4796.82     5388.32    650.40 o 
   7  13  12    13706.68    12090.30    912.62 o 
   9  13  12    41739.29    42181.10   1742.98 o 
  11  13  12        7.66        5.14    323.92 o 
 -14  14  12     2777.11     3349.45    406.29 o 
 -12  14  12     2025.72     2582.82    349.50 o 
 -10  14  12    26852.57    25360.53    846.17 o 
  -8  14  12    13031.15    12318.58   1105.43 o 
  -6  14  12    25318.53    22443.30    770.23 o 
  -4  14  12    79826.11    79428.49   1335.38 o 
  -2  14  12     2287.60     1952.97    457.60 o 
   0  14  12     5022.46     4572.75    405.06 o 
   2  14  12      373.24      318.77    370.19 o 
   4  14  12    15478.47    15833.34   1005.17 o 
   6  14  12     1313.96      989.74    408.75 o 
   8  14  12    15789.91    17810.25   1187.69 o 
  10  14  12     1383.97      825.22    442.17 o 
 -13  15  12     1515.70     1296.78    314.42 o 
 -11  15  12     6727.22     7224.96    516.46 o 
  -9  15  12       11.26        0.99    203.50 o 
  -7  15  12     6070.50     5600.56    451.75 o 
  -5  15  12    14438.66    14949.53    678.73 o 
  -3  15  12     8697.51    11193.55    489.24 o 
  -1  15  12     2957.72     2948.72    365.37 o 
   1  15  12     3801.76     3373.17    386.90 o 
   3  15  12      260.91     -251.93    251.93 o 
   5  15  12     3383.70     3072.06    580.99 o 
   7  15  12     6388.19     4928.15    706.96 o 
   9  15  12       10.96      -33.42    349.62 o 
 -10  16  12     4858.43     5791.78    787.94 o 
  -8  16  12      581.71      619.55    266.39 o 
  -6  16  12     7768.77     7763.71    530.80 o 
  -4  16  12    34864.57    36636.08    837.42 o 
  -2  16  12       59.92       89.25    271.22 o 
   0  16  12     3969.83     4195.03    421.62 o 
   2  16  12     1276.08     1556.88    322.66 o 
   4  16  12     2174.98     1583.59    488.45 o 
   6  16  12    15286.38    16069.85   1154.27 o 
  -9  17  12     6895.40     6121.88    637.55 o 
  -7  17  12      304.37      280.56    262.63 o 
  -5  17  12       34.36     -217.23    217.23 o 
  -3  17  12      223.07      218.40    235.22 o 
  -1  17  12        1.16     -207.13    207.13 o 
   1  17  12    10598.58    10933.05    645.13 o 
   3  17  12     1430.69     1467.92    352.53 o 
  -4  18  12     3934.30     4445.60    845.78 o 
  -2  18  12     4140.96     4850.58    580.99 o 
   0  18  12     2377.03     2194.48    378.83 o 
 -21   1  13      716.29      288.42    241.04 o 
 -19   1  13     1069.28     1049.66    204.28 o 
 -17   1  13    11438.00    12262.07    362.51 o 
 -15   1  13     2293.68     2475.46    249.67 o 
 -13   1  13    11878.92    11749.26    305.10 o 
 -11   1  13     3066.30     3162.80    232.50 o 
  -9   1  13       19.18      123.11     79.78 o 
  -7   1  13     1604.57     1824.11    118.05 o 
  -5   1  13   120581.45   126014.51    868.71 o 
  -3   1  13    37336.17    40258.33    380.64 o 
  -1   1  13     6039.64     8020.16    167.47 o 
   1   1  13    18694.14    16309.20    271.78 o 
   3   1  13     8533.48     9195.58    216.38 o 
   5   1  13    10267.19    11089.08    298.95 o 
   7   1  13    50225.77    52515.44    903.87 o 
   9   1  13    42242.95    44907.70    862.88 o 
  11   1  13      179.80      -84.84    215.94 o 
 -22   2  13     4752.25     4097.86    344.65 o 
 -20   2  13      573.56      308.85    192.87 o 
 -18   2  13    11845.89    11891.97    436.83 o 
 -16   2  13     7928.11     7645.69    351.82 o 
 -14   2  13    42965.34    44223.74    679.77 o 
 -12   2  13    26859.94    24002.41    399.06 o 
 -10   2  13      439.68      696.38    197.32 o 
  -8   2  13   158407.94   156918.72   1058.97 o 
  -6   2  13     7918.00     9062.13    198.14 o 
  -4   2  13     2589.32     2108.52    139.13 o 
  -2   2  13     7803.99     7864.84    196.83 o 
   0   2  13    76458.11    74210.69    543.39 o 
   2   2  13     8166.56     9760.71    446.69 o 
   4   2  13     2100.48     2353.86    151.99 o 
   6   2  13   260807.16   258800.28   1873.16 o 
   8   2  13    51785.01    52651.28    916.35 o 
  10   2  13      818.33      434.46    285.35 o 
  12   2  13     1432.02     1437.06    359.91 o 
 -21   3  13       18.00      102.88    195.19 o 
 -19   3  13      762.27      466.07    195.54 o 
 -17   3  13      880.64      776.97    192.74 o 
 -15   3  13    26306.91    24558.17    561.20 o 
 -13   3  13    37893.88    36719.42    617.42 o 
 -11   3  13     1628.11     1750.03    137.22 o 
  -9   3  13     5518.81     5076.10    167.22 o 
  -7   3  13    28912.27    27232.96    326.52 o 
  -5   3  13     1012.06      549.48     81.56 o 
  -3   3  13     3272.77     3164.55    150.13 o 
  -1   3  13     1921.30     1914.10    118.00 o 
   1   3  13    12004.14    13825.57    690.25 o 
   3   3  13     1248.35      967.25    143.15 o 
   5   3  13    98934.43    96397.77    926.35 o 
   7   3  13    16597.88    16948.20    642.49 o 
   9   3  13     4021.94     3743.11    279.68 o 
  11   3  13      105.08     -236.51    236.51 o 
  13   3  13     1044.88     1120.85    352.19 o 
 -20   4  13    15118.21    17834.75    562.83 o 
 -18   4  13    29845.60    29112.40    655.87 o 
 -16   4  13     2665.60     2518.23    235.87 o 
 -14   4  13   103518.66   102752.49   1127.40 o 
 -12   4  13    10574.00     9800.48    429.67 o 
 -10   4  13     2889.16     2873.55    257.66 o 
  -8   4  13      136.97      199.66     95.68 o 
  -6   4  13   381085.56   381282.19   2948.30 o 
  -4   4  13    52028.52    51210.30    873.92 o 
  -2   4  13   326471.66   318450.31   2752.63 o 
   0   4  13    15608.67    16889.92    706.96 o 
   2   4  13       19.17       91.94     84.17 o 
   4   4  13      596.10      497.29    126.98 o 
   6   4  13   228462.59   223482.09   1971.20 o 
   8   4  13     2275.84     3566.41    546.73 o 
  10   4  13     7497.10     6941.06    596.42 o 
  12   4  13    39140.75    41407.30   1424.20 o 
 -21   5  13     8307.93     8499.06    443.35 o 
 -19   5  13    37371.37    37519.58    814.55 o 
 -17   5  13    22375.34    20646.09    683.43 o 
 -15   5  13      629.60      539.56    208.97 o 
 -13   5  13        0.81      -98.75    141.39 o 
 -11   5  13     8083.32     7902.88    301.61 o 
  -9   5  13    21907.35    22641.51    586.97 o 
  -7   5  13   232543.64   234247.52   1771.84 o 
  -5   5  13   193160.52   189762.77   1476.36 o 
  -3   5  13   144438.86   142591.02   1615.06 o 
  -1   5  13   127979.02   119594.16   1450.52 o 
   1   5  13    12325.17    13648.19    665.83 o 
   3   5  13     6872.65     7424.37    534.72 o 
   5   5  13     1750.23     1668.32    144.89 o 
   7   5  13    12767.56    13547.19    331.34 o 
   9   5  13    69161.82    73522.95   1071.67 o 
  11   5  13    84091.62    89717.10   2164.58 o 
  13   5  13    12085.24    11175.11    820.07 o 
 -20   6  13     5606.75     6341.37    391.34 o 
 -18   6  13    41141.93    42476.82   1118.28 o 
 -16   6  13    17245.13    18693.43    688.04 o 
 -14   6  13       30.21     -146.40    146.40 o 
 -12   6  13    19563.14    21495.61    632.53 o 
 -10   6  13    56840.89    57454.10    890.75 o 
  -8   6  13   207762.69   211820.17   1691.90 o 
  -6   6  13    24358.15    26143.08    470.21 o 
  -4   6  13     9881.02    10876.68    385.93 o 
  -2   6  13     6850.48     6718.67    358.05 o 
   0   6  13   224605.58   222995.80   3195.46 o 
   2   6  13     5248.46     4766.20    444.74 o 
   4   6  13    42045.53    42445.89   1277.67 o 
   6   6  13      747.63      714.51    147.81 o 
   8   6  13    45786.64    46841.12    790.26 o 
  10   6  13    36024.18    35395.51    750.82 o 
  12   6  13    10430.27    10843.48    832.93 o 
  14   6  13        4.58      -69.41    272.50 o 
 -19   7  13     5448.77     4693.84    451.70 o 
 -17   7  13     2134.88     1863.24    379.19 o 
 -15   7  13       53.82     -157.87    157.87 o 
 -13   7  13    50252.46    49632.75   1020.35 o 
 -11   7  13    28949.06    29836.88    727.96 o 
  -9   7  13    17700.54    19562.65    450.83 o 
  -7   7  13     2302.34     2505.10    182.01 o 
  -5   7  13    47199.51    46389.19    622.01 o 
  -3   7  13    19306.84    19698.77    565.98 o 
  -1   7  13    11484.84    13560.02    510.30 o 
   1   7  13      752.55      457.60    236.51 o 
   3   7  13     7921.00     8059.35    622.12 o 
   5   7  13     1272.41     1290.52    334.20 o 
   7   7  13     4849.15     4912.73    527.01 o 
   9   7  13    40043.11    37920.38    733.55 o 
  11   7  13     9694.60    10488.08    444.18 o 
  13   7  13    15623.51    14802.46    948.61 o 
  15   7  13     2181.95     2097.74    509.01 o 
 -20   8  13     1865.85     2092.19    371.66 o 
 -18   8  13     1623.39     1441.64    306.63 o 
 -16   8  13     6569.84     6172.85    441.63 o 
 -14   8  13     1094.97      524.42    238.73 o 
 -12   8  13    56646.84    56379.04    889.69 o 
 -10   8  13    12308.61    12742.69    478.34 o 
  -8   8  13     9576.02    10819.80    397.02 o 
  -6   8  13      606.62      528.29    170.96 o 
  -4   8  13     1539.37     1675.97    211.49 o 
  -2   8  13    20637.42    20420.99    597.10 o 
   0   8  13    15245.41    14105.78    758.38 o 
   2   8  13    61162.41    61811.46   1611.87 o 
   4   8  13    72697.63    70048.19   1781.54 o 
   6   8  13      503.92      182.52    246.79 o 
   8   8  13      615.84      408.75    298.21 o 
  10   8  13     1390.54     1542.46    411.32 o 
  12   8  13     1168.92      826.07    214.47 o 
  14   8  13     4601.90     4714.78    622.12 o 
 -19   9  13     7526.32     6552.31    505.19 o 
 -17   9  13     3819.64     3841.32    444.62 o 
 -15   9  13        0.53      -26.72    151.08 o 
 -13   9  13     5286.81     5024.14    310.95 o 
 -11   9  13     2358.23     2918.36    237.28 o 
  -9   9  13    13592.09    13674.05    412.59 o 
  -7   9  13     7646.83     8009.55    389.56 o 
  -5   9  13     8009.11     8250.00    402.62 o 
  -3   9  13      422.57      345.19    179.95 o 
  -1   9  13    30885.86    30651.52    917.76 o 
   1   9  13    52700.26    51551.54   1473.05 o 
   3   9  13      280.31      352.19    223.66 o 
   5   9  13     5153.93     4766.20    542.43 o 
   7   9  13    23590.25    22334.80   1100.29 o 
   9   9  13     9047.66     9977.14    786.65 o 
  11   9  13    12576.55    13763.87    966.61 o 
  13   9  13      920.66     1133.71    421.61 o 
 -18  10  13       26.05      247.57    340.11 o 
 -16  10  13     1152.59     1271.72    242.09 o 
 -14  10  13       47.51     -138.08    146.84 o 
 -12  10  13     5353.63     5202.96    398.77 o 
 -10  10  13      671.79     1119.50    234.22 o 
  -8  10  13    22156.06    22084.58    539.43 o 
  -6  10  13     3912.27     3512.94    293.07 o 
  -4  10  13      566.84      629.97    177.23 o 
  -2  10  13      380.34      245.70    142.37 o 
   0  10  13      191.42      434.07    165.35 o 
   2  10  13    19816.35    17730.56    920.33 o 
   4  10  13     4336.13     4041.24    516.72 o 
   6  10  13     9648.21     7504.06    727.53 o 
   8  10  13     2450.06     2370.24    496.16 o 
  10  10  13      653.86      755.80    362.48 o 
  12  10  13     1122.19     1493.61    452.45 o 
  14  10  13     9238.51     8971.97    910.05 o 
 -17  11  13       74.84     -142.77    478.16 o 
 -15  11  13      527.00      178.06    524.44 o 
 -13  11  13     2049.46     2002.40    462.74 o 
 -11  11  13     5383.91     5593.09   1191.55 o 
  -9  11  13       11.89        6.43    145.42 o 
  -7  11  13     4374.47     4880.33    398.34 o 
  -5  11  13     1113.36     1056.16    285.35 o 
  -3  11  13    12020.41    12295.89    517.11 o 
  -1  11  13    29218.88    30406.73   1127.28 o 
   1  11  13    11386.29    11175.11    786.65 o 
   3  11  13    25098.78    22244.82   1125.99 o 
   5  11  13     6854.08     8154.46    722.38 o 
   7  11  13     1816.45     1912.65    470.45 o 
   9  11  13      494.13      773.80    383.04 o 
  11  11  13    11972.90    12275.40    953.75 o 
  13  11  13      824.13      529.58    473.02 o 
 -16  12  13     1895.07     1775.82    335.35 o 
 -14  12  13      820.71      986.86    284.55 o 
 -12  12  13    24537.81    23757.79    810.39 o 
 -10  12  13     1416.10     2207.94    322.63 o 
  -8  12  13    41659.34    43270.75   1024.43 o 
  -6  12  13      999.04      951.80    191.34 o 
  -4  12  13      355.76      225.34    289.21 o 
  -2  12  13        7.64       41.13    227.51 o 
   0  12  13    18791.38    21164.43    728.91 o 
   2  12  13     2773.26     3028.36    488.45 o 
   4  12  13    12111.80    11218.81    850.92 o 
   6  12  13     2166.18     2043.76    483.30 o 
   8  12  13    11658.22    11105.70    894.63 o 
  10  12  13     1972.35     1897.22    503.87 o 
  12  12  13     1760.43     1388.21    532.15 o 
 -15  13  13      178.93      120.76    237.18 o 
 -13  13  13     5901.86     7414.37    793.08 o 
 -11  13  13    22676.49    21081.70    777.25 o 
  -9  13  13    31492.31    30129.54    902.37 o 
  -7  13  13      849.47      861.70    254.75 o 
  -5  13  13     4723.73     4345.78    362.57 o 
  -3  13  13    11514.25    10370.75    595.13 o 
  -1  13  13     3463.02     3225.39    348.11 o 
   1  13  13    41330.95    40491.41   1055.35 o 
   3  13  13     3489.77     4216.05    583.56 o 
   5  13  13     9191.15     7827.98    740.38 o 
   7  13  13     5734.59     6537.45    755.80 o 
   9  13  13     7355.51     7010.47    778.94 o 
  11  13  13       94.78      385.61    388.19 o 
 -14  14  13        4.92      -75.78    213.59 o 
 -12  14  13      549.14      575.51    239.38 o 
 -10  14  13     6595.36     5421.43    442.01 o 
  -8  14  13    11184.17    10716.82    577.41 o 
  -6  14  13     9799.11    10672.85    620.84 o 
  -4  14  13       22.33      990.33    266.27 o 
  -2  14  13      981.60     1071.68    258.05 o 
   0  14  13    31048.21    29908.41    919.27 o 
   2  14  13     7102.98     6362.64    719.81 o 
   4  14  13      929.15      889.48    408.75 o 
   6  14  13      299.32      413.89    339.34 o 
   8  14  13    31887.28    35563.95   1627.29 o 
  10  14  13     3644.59     2642.75    606.70 o 
 -13  15  13     4743.32     5604.64    478.34 o 
 -11  15  13      791.57      472.07    267.36 o 
  -9  15  13      212.40      450.99    248.52 o 
  -7  15  13     2318.89     2606.36    352.53 o 
  -5  15  13    97546.73   105363.02   1791.82 o 
  -3  15  13    68030.96    71624.55   1429.24 o 
  -1  15  13      140.17      386.61    224.86 o 
   1  15  13      356.99      -22.07    201.16 o 
   3  15  13      568.94     1105.43    411.32 o 
   5  15  13     1157.14     1208.26    434.46 o 
   7  15  13    16934.91    20638.09   1287.95 o 
 -10  16  13     5431.73     6190.72    503.69 o 
  -8  16  13     4502.82     4500.11    425.62 o 
  -6  16  13    11472.68    11173.80    613.26 o 
  -4  16  13       52.83      575.87    260.28 o 
  -2  16  13     2654.20     3750.15    401.62 o 
   0  16  13       81.58      330.24    249.89 o 
   2  16  13     8130.21     8109.78    568.30 o 
   4  16  13     3286.73     2573.33    583.56 o 
   6  16  13    11316.83    12591.60   1084.86 o 
  -7  17  13     7380.82     7250.54    536.97 o 
  -5  17  13      855.35      486.92    304.64 o 
  -3  17  13     1947.92     2478.22    374.35 o 
  -1  17  13     3576.18     3443.90    503.87 o 
   1  17  13     3167.52     3236.71    584.85 o 
   3  17  13     3531.39     3225.03    444.35 o 
 -22   0  14    12311.26    12804.98   1007.74 o 
 -20   0  14    21860.25    20442.71   1125.99 o 
 -18   0  14      307.76      143.36    277.64 o 
 -16   0  14     5760.57     5836.74    380.57 o 
 -14   0  14    18618.75    16940.63    753.23 o 
 -12   0  14     1815.36     1831.15    208.20 o 
 -10   0  14    71040.16    67960.56    946.12 o 
  -8   0  14    27721.92    28065.34    552.77 o 
  -6   0  14   205029.39   196184.39   1741.70 o 
  -4   0  14    98684.05    98135.23   1050.41 o 
  -2   0  14     1995.67     1609.05    138.34 o 
   0   0  14    39187.24    38217.66    503.17 o 
   2   0  14    21867.36    24164.06    492.85 o 
   4   0  14    61885.91    59428.61    835.63 o 
   6   0  14    49026.16    46402.30   1190.26 o 
   8   0  14      427.41      210.80    190.24 o 
  10   0  14       27.74      169.67    221.09 o 
 -21   1  14      212.72      128.56    218.42 o 
 -19   1  14      726.41      878.39    205.25 o 
 -17   1  14       14.30       78.57    146.94 o 
 -15   1  14     7311.89     6816.62    401.55 o 
 -13   1  14      167.08      239.90    111.18 o 
 -11   1  14      601.93      708.61    118.14 o 
  -9   1  14   160783.48   155019.30   1240.08 o 
  -7   1  14    48879.13    47577.10    501.23 o 
  -5   1  14     1275.67     1423.16    122.08 o 
  -3   1  14     9063.26    10385.70    519.53 o 
  -1   1  14     4805.20     4910.61    145.02 o 
   1   1  14     2369.14     2505.57    116.39 o 
   3   1  14    74936.27    72484.63    673.10 o 
   5   1  14     5148.56     5896.32    237.37 o 
   7   1  14    35333.39    36685.80    762.83 o 
   9   1  14       34.39       89.13    137.02 o 
  11   1  14      528.34      565.57    275.07 o 
 -20   2  14      160.27      415.30    189.08 o 
 -18   2  14     2918.06     2530.31    323.41 o 
 -16   2  14    14119.64    13805.78    729.12 o 
 -14   2  14    35407.30    32658.08    501.13 o 
 -12   2  14     1597.93     1612.22    226.72 o 
 -10   2  14     2262.73     2288.03    152.50 o 
  -8   2  14     2286.36     2357.22    150.23 o 
  -6   2  14    58512.59    56705.65    496.81 o 
  -4   2  14    44978.57    41571.70    401.82 o 
  -2   2  14    16054.37    14271.21    229.58 o 
   0   2  14    37441.70    37127.50    371.87 o 
   2   2  14    23096.57    23384.54    411.80 o 
   4   2  14    97963.12   100092.59   1030.72 o 
   6   2  14    21803.49    23233.68    452.99 o 
   8   2  14     7758.46     7415.56    370.38 o 
  10   2  14    21984.80    22118.86    961.47 o 
  12   2  14     2622.26     2856.12    431.89 o 
 -21   3  14    13868.26    14975.73    541.72 o 
 -19   3  14     1024.86      907.94    213.28 o 
 -17   3  14     2068.34     1597.17    220.66 o 
 -15   3  14    98363.20    95717.68   1385.27 o 
 -13   3  14    22047.11    23218.13    502.25 o 
 -11   3  14    13142.25    13629.18    269.81 o 
  -9   3  14    20106.86    18759.04    295.33 o 
  -7   3  14   104456.91   105518.70    839.60 o 
  -5   3  14    33108.85    34891.35    366.55 o 
  -3   3  14   164631.00   153646.83   1005.43 o 
  -1   3  14    63687.80    62052.68    490.58 o 
   1   3  14    84727.81    83006.12    916.48 o 
   3   3  14   260807.41   263114.47   2081.55 o 
   5   3  14    81727.24    83461.04    911.05 o 
   7   3  14    86257.06    87679.48   1050.46 o 
   9   3  14     3157.77     3430.31    278.33 o 
  11   3  14    14040.16    16064.71    876.63 o 
  13   3  14       43.32     -128.54    244.22 o 
 -20   4  14     2811.86     3031.67    317.08 o 
 -18   4  14     1480.26     1392.71    233.79 o 
 -16   4  14     8444.89     8234.61    374.22 o 
 -14   4  14    18511.33    16551.68    606.89 o 
 -12   4  14     4007.70     4538.98    302.50 o 
 -10   4  14    31304.02    29511.27    444.18 o 
  -8   4  14    33218.97    31608.39    437.12 o 
  -6   4  14   215286.09   225684.88   1415.01 o 
  -4   4  14   290587.75   296541.28   1700.27 o 
  -2   4  14   129163.29   129097.38    896.85 o 
   0   4  14        1.39       97.69     91.22 o 
   2   4  14     8499.02     8734.51    394.61 o 
   4   4  14    24793.82    25136.18    438.28 o 
   6   4  14     6982.31     7609.16    268.16 o 
   8   4  14      164.36      152.27    109.34 o 
  10   4  14    23596.64    23465.94   1054.01 o 
  12   4  14    48514.41    46456.28   1534.75 o 
 -21   5  14    22885.98    23663.31    665.06 o 
 -19   5  14     8003.87     7758.70    401.29 o 
 -17   5  14    37154.14    38646.83    742.31 o 
 -15   5  14    18450.83    17042.04    934.47 o 
 -13   5  14        9.29     -147.11    147.11 o 
 -11   5  14     8434.08     9198.10    459.93 o 
  -9   5  14    36121.77    35097.55    597.78 o 
  -7   5  14    96976.60    94285.37    992.39 o 
  -5   5  14    34304.19    36977.03    580.68 o 
  -3   5  14   278674.19   285724.25   1983.34 o 
  -1   5  14     2437.19     3282.35    433.17 o 
   1   5  14    30356.63    30476.41   1007.74 o 
   3   5  14    68397.72    68148.49   1122.14 o 
   5   5  14    16680.53    16233.64    435.84 o 
   7   5  14     2239.00     1916.64    211.14 o 
   9   5  14    50869.23    49027.57    877.91 o 
  11   5  14    40018.77    43924.08   1509.04 o 
  13   5  14    11605.36    11905.21    853.49 o 
 -20   6  14     8764.10     8421.21    467.93 o 
 -18   6  14     7552.96     8153.93    408.78 o 
 -16   6  14    10498.14    10618.92    537.97 o 
 -14   6  14      147.63       46.78    187.35 o 
 -12   6  14    13240.53    13083.73    721.10 o 
 -10   6  14     6667.18     7440.29    405.86 o 
  -8   6  14    23418.93    24891.57    500.36 o 
  -6   6  14    33038.64    35643.23    565.05 o 
  -4   6  14    21499.98    23682.88    576.48 o 
  -2   6  14   229914.05   230172.83   2309.28 o 
   0   6  14    83292.80    84295.36   1794.39 o 
   2   6  14    20837.15    19879.72    858.64 o 
   4   6  14    11954.05    11105.70    696.68 o 
   6   6  14     3275.49     3352.37    228.42 o 
   8   6  14    10446.10     9272.64    391.59 o 
  10   6  14   109945.10   113919.29   1462.80 o 
  12   6  14    21090.24    23774.43   1172.27 o 
  14   6  14     1458.85     1329.08    421.61 o 
 -19   7  14      216.00     -228.00    228.00 o 
 -17   7  14     4947.35     5137.19    423.54 o 
 -15   7  14     2886.11     2308.37    309.26 o 
 -13   7  14    94970.57    95550.20   1462.92 o 
 -11   7  14    37693.63    37400.48    828.35 o 
  -9   7  14    33459.77    33699.69    595.87 o 
  -7   7  14     2722.17     2621.51    187.11 o 
  -5   7  14     1151.64      786.72    177.23 o 
  -3   7  14     1074.17      841.90    169.96 o 
  -1   7  14   180239.42   176510.33   1991.83 o 
   1   7  14    47726.18    46415.15   1359.93 o 
   3   7  14    27290.16    27052.15   1046.30 o 
   5   7  14     4335.05     3994.97    480.73 o 
   7   7  14      294.21      -84.84    241.65 o 
   9   7  14    29327.78    28728.05    651.28 o 
  11   7  14     4963.65     4142.25    330.98 o 
  13   7  14     3113.29     2298.26    491.02 o 
  15   7  14      481.60      321.35    339.34 o 
 -18   8  14      248.55      116.17    244.49 o 
 -16   8  14     9243.37     8964.63    870.20 o 
 -14   8  14      152.48      362.27    200.49 o 
 -12   8  14    17181.58    17003.04    621.18 o 
 -10   8  14      868.69     1117.84    203.81 o 
  -8   8  14      216.32      312.09    109.92 o 
  -6   8  14       26.00       68.17    134.97 o 
  -4   8  14    48431.38    47430.22    934.35 o 
  -2   8  14     5296.23     5176.56    344.38 o 
   0   8  14     2933.22     2764.02    271.76 o 
   2   8  14        8.21      231.37    208.23 o 
   4   8  14     2934.31     2406.24    419.03 o 
   6   8  14      757.97      509.01    334.20 o 
   8   8  14    10444.98    10344.75    763.52 o 
  10   8  14     6716.33     6951.35    683.82 o 
  12   8  14     5321.93     5256.96    372.84 o 
  14   8  14       96.26      -69.41    316.20 o 
 -19   9  14        0.11      368.70    273.73 o 
 -17   9  14     1751.48     1303.22    292.86 o 
 -15   9  14      720.07      784.08    300.78 o 
 -13   9  14     3546.70     3635.84    339.91 o 
 -11   9  14     3194.56     2945.23    283.96 o 
  -9   9  14     8565.53    10103.10    688.96 o 
  -7   9  14     1701.61     2025.84    235.56 o 
  -5   9  14      135.62       60.26    126.09 o 
  -3   9  14       12.60      131.92    160.67 o 
  -1   9  14     4312.16     4772.74    335.57 o 
   1   9  14      266.23      696.68    282.78 o 
   3   9  14     4123.69     3683.91    465.31 o 
   5   9  14     1121.99     1509.04    395.90 o 
   7   9  14     2872.02     2323.97    470.45 o 
   9   9  14       15.93      -18.00    269.93 o 
  11   9  14     1662.08     1681.28    485.87 o 
  13   9  14      338.12     -249.36    249.36 o 
 -18  10  14       68.08      -13.99    390.76 o 
 -16  10  14     4024.12     3507.18    385.37 o 
 -14  10  14     7550.84     7666.46    513.73 o 
 -12  10  14       18.42      285.35    205.41 o 
 -10  10  14     1899.24     2431.94    421.61 o 
  -8  10  14      435.91      149.19    192.81 o 
  -6  10  14    36304.20    34396.62    842.37 o 
  -4  10  14      849.68      763.92    194.40 o 
  -2  10  14    21111.38    20782.84    772.51 o 
   0  10  14    12922.03    14252.69    569.25 o 
   2  10  14     5346.78     4573.39    529.58 o 
   4  10  14     6314.00     7773.99    676.11 o 
   6  10  14       94.23     -223.66    223.66 o 
   8  10  14    10085.99    11678.98    861.21 o 
  10  10  14    30576.61    30944.29   1413.92 o 
  12  10  14     3106.54     2653.03    563.00 o 
 -17  11  14       45.11       -1.78    250.65 o 
 -15  11  14      305.02     -151.51    208.23 o 
 -13  11  14    19327.23    21144.39    759.31 o 
 -11  11  14    55697.41    56123.92   1198.56 o 
  -9  11  14       21.50      295.64    280.21 o 
  -7  11  14      848.74      780.95    217.09 o 
  -5  11  14    22769.51    21382.91   1368.93 o 
  -3  11  14     1713.01     1470.54    245.08 o 
  -1  11  14      714.41      943.83    225.39 o 
   1  11  14     2841.93     2979.52    491.02 o 
   3  11  14    19407.38    18452.95   1012.88 o 
   5  11  14     8781.24     8709.75    748.09 o 
   7  11  14    24786.15    26432.60   1280.24 o 
   9  11  14      129.09      586.13    329.06 o 
  11  11  14      552.88     -236.51    359.91 o 
 -16  12  14      203.88      -59.04    220.35 o 
 -14  12  14      305.42      379.17    232.95 o 
 -12  12  14    27754.54    29108.71    897.90 o 
 -10  12  14    43936.37    44247.34   1085.40 o 
  -8  12  14     1453.58     1426.77    388.19 o 
  -6  12  14    18039.23    19264.93    872.77 o 
  -4  12  14    19323.36    20598.87    709.85 o 
  -2  12  14    15138.12    15564.91    622.36 o 
   0  12  14     9503.94    11241.26    573.15 o 
   2  12  14    43536.72    43247.96   1550.17 o 
   4  12  14      615.44      611.84    349.62 o 
   6  12  14     5747.71     5216.08    678.68 o 
   8  12  14    13659.74    13380.83    992.31 o 
  10  12  14      978.99      755.80    419.03 o 
 -15  13  14      175.87      127.15    233.33 o 
 -13  13  14     4097.05     5237.84    451.39 o 
 -11  13  14     7884.43     8529.12    530.48 o 
  -9  13  14     6158.41     6099.13    468.73 o 
  -7  13  14     1518.48     1683.85    421.61 o 
  -5  13  14      630.26     1001.35    249.82 o 
  -3  13  14     2838.82     1892.14    297.21 o 
  -1  13  14    32055.35    32203.05    938.33 o 
   1  13  14    47188.29    47310.85   1159.14 o 
   3  13  14      954.00     1372.79    406.18 o 
   5  13  14      348.99       74.55    305.92 o 
   7  13  14    13604.46    12077.45    964.04 o 
   9  13  14    31725.34    32584.43   1534.75 o 
 -14  14  14      991.17     1423.89    319.02 o 
 -12  14  14     1344.17     2542.09    458.88 o 
 -10  14  14      936.77      789.59    266.75 o 
  -8  14  14     2103.93     1784.36    411.32 o 
  -6  14  14     9035.75     9175.06    773.80 o 
  -4  14  14    55405.43    59968.95   1274.22 o 
  -2  14  14     2120.33     2170.08    327.19 o 
   0  14  14     3800.03     4468.79    419.09 o 
   2  14  14    13645.99    12198.28    912.62 o 
   4  14  14     4416.89     2979.52    552.71 o 
   6  14  14     1104.17     1383.07    449.88 o 
   8  14  14    25712.47    26496.87   1419.06 o 
 -11  15  14      683.64      830.86    290.80 o 
  -9  15  14      134.35      270.21    227.87 o 
  -7  15  14     7228.41     7347.24    717.24 o 
  -5  15  14       65.80      841.82    276.21 o 
  -3  15  14    22537.58    28166.23    916.04 o 
  -1  15  14       81.32     -234.70    349.62 o 
   1  15  14       18.93      254.95    228.96 o 
   3  15  14    14144.81    12216.27    966.61 o 
   5  15  14      167.46     -228.80    295.64 o 
   7  15  14       13.55      442.17    413.89 o 
 -10  16  14       39.64     -226.81    231.64 o 
  -8  16  14     1905.45     1743.30    332.60 o 
  -6  16  14      998.77      974.32    398.47 o 
  -4  16  14    17949.03    19756.73    784.25 o 
  -2  16  14      199.34      134.73    226.88 o 
   0  16  14       73.06       41.18    209.37 o 
   2  16  14     9182.22     8572.86    592.60 o 
   4  16  14      836.33     -159.39    290.50 o 
  -7  17  14      279.22      344.48    362.48 o 
  -5  17  14      214.76     -277.64    277.64 o 
  -3  17  14      113.16      156.60    238.99 o 
  -1  17  14        1.25      -89.50    228.09 o 
   1  17  14     6209.40     6720.83    767.37 o 
 -21   1  15    36751.87    39594.99    824.33 o 
 -19   1  15      354.03      153.20    176.97 o 
 -17   1  15    21589.62    20807.62    728.76 o 
 -15   1  15     1036.26     1146.88    154.91 o 
 -13   1  15    10954.46     9951.18    292.41 o 
 -11   1  15    18586.00    17528.78    350.91 o 
  -9   1  15   169949.44   159934.73   1336.18 o 
  -7   1  15      270.25      460.53    125.15 o 
  -5   1  15    19408.51    21462.21    323.60 o 
  -3   1  15     8857.52     8203.25    188.44 o 
  -1   1  15    50619.43    49234.85    489.52 o 
   1   1  15    57963.87    59976.46    519.76 o 
   3   1  15     3140.28     3856.69    167.81 o 
   5   1  15    22067.37    22609.08    446.03 o 
   7   1  15     3347.24     3949.24    345.77 o 
   9   1  15    27592.55    28005.57    721.82 o 
  11   1  15     5656.99     5627.40    552.71 o 
 -20   2  15     4026.72     3992.03    319.74 o 
 -18   2  15       55.36      -78.15    185.78 o 
 -16   2  15    18606.62    16872.98    483.82 o 
 -14   2  15    35665.83    36084.35    635.62 o 
 -12   2  15     3685.30     4204.56    202.74 o 
 -10   2  15   164612.83   155556.92   1256.77 o 
  -8   2  15   112317.02   109473.43    858.98 o 
  -6   2  15    64518.85    65388.73    553.59 o 
  -4   2  15    37026.64    38330.95    595.30 o 
  -2   2  15    44929.95    48328.39    444.20 o 
   0   2  15    60087.97    59677.94    505.71 o 
   2   2  15   241126.94   241714.73   1761.90 o 
   4   2  15    79517.43    81384.01    870.31 o 
   6   2  15     8298.51     7658.89    280.16 o 
   8   2  15    14243.25    14524.85    912.62 o 
  10   2  15    11050.80     9925.72    727.53 o 
  12   2  15      576.50      696.68    316.20 o 
 -21   3  15     3359.46     2344.70    290.68 o 
 -19   3  15     7886.20     6856.08    374.90 o 
 -17   3  15     6746.89     6648.94    354.18 o 
 -15   3  15    61389.48    59442.38    872.04 o 
 -13   3  15     5991.56     4865.03    268.82 o 
 -11   3  15    11406.31    11574.77    257.56 o 
  -9   3  15     4448.20     4767.17    178.34 o 
  -7   3  15     9553.09     9161.84    212.95 o 
  -5   3  15     3921.34     3648.64    144.04 o 
  -3   3  15    13308.34    14048.50    234.53 o 
  -1   3  15    13591.99    13347.13    274.53 o 
   1   3  15     1242.09     1307.11    111.69 o 
   3   3  15   108951.28   106356.76   1437.07 o 
   5   3  15    49778.45    50974.44    670.78 o 
   7   3  15      736.36      654.97    127.89 o 
   9   3  15     3874.63     3834.95    302.43 o 
  11   3  15       20.89       69.41    264.79 o 
 -20   4  15      192.76       -1.70    185.13 o 
 -18   4  15     5475.84     4916.67    317.62 o 
 -16   4  15    43634.24    41964.96    747.22 o 
 -14   4  15    56225.45    54398.50    807.31 o 
 -12   4  15     4571.04     3969.75    206.00 o 
 -10   4  15     9955.21    10625.86    286.17 o 
  -8   4  15    37505.02    35575.30    478.95 o 
  -6   4  15   208865.77   208847.56   1358.11 o 
  -4   4  15    46841.65    46265.60    424.76 o 
  -2   4  15    91183.90    94454.02    868.36 o 
   0   4  15       51.20       51.45     84.21 o 
   2   4  15   174465.92   167308.45   1606.69 o 
   4   4  15    38711.18    41121.34    757.27 o 
   6   4  15    15755.67    15602.34    372.73 o 
   8   4  15    35117.04    34479.33    580.06 o 
  10   4  15     3271.97     3398.55    483.30 o 
  12   4  15    24698.27    27363.21   1203.12 o 
 -21   5  15      155.52      137.57    217.60 o 
 -19   5  15     9678.81    10080.67    649.40 o 
 -17   5  15     1200.33     1222.14    211.70 o 
 -15   5  15      913.47     1261.49    192.22 o 
 -13   5  15      453.04      -23.79    179.85 o 
 -11   5  15    25571.32    24749.62    561.91 o 
  -9   5  15    16616.59    16113.31    431.37 o 
  -7   5  15     7517.62     6391.18    273.27 o 
  -5   5  15    21193.00    22269.85    788.16 o 
  -3   5  15   206847.78   211281.89   1679.41 o 
  -1   5  15   194199.27   196586.59   2397.02 o 
   1   5  15     8822.06     8547.70    296.65 o 
   3   5  15     5152.57     5740.89    808.51 o 
   5   5  15     9562.18     9994.12    301.71 o 
   7   5  15     1068.00     1068.41    199.11 o 
   9   5  15    15472.90    16120.51   1563.03 o 
  11   5  15    52484.01    54834.40   1722.41 o 
  13   5  15     7007.13     8018.21    735.24 o 
 -20   6  15       86.15       62.32    189.06 o 
 -18   6  15    28119.71    28332.44    670.94 o 
 -16   6  15     3665.47     3397.03    354.42 o 
 -14   6  15     3142.67     3159.22    326.96 o 
 -12   6  15    39797.88    38936.48    875.55 o 
 -10   6  15     8352.50     8136.18    314.69 o 
  -8   6  15       34.83        8.43     96.59 o 
  -6   6  15    64182.57    64209.67   1231.19 o 
  -4   6  15    10636.53    11354.99    498.73 o 
  -2   6  15    26889.45    26678.11    688.04 o 
   0   6  15   329151.16   326167.25   3030.63 o 
   2   6  15    16138.20    15028.69    773.80 o 
   4   6  15       37.09      408.87    316.20 o 
   6   6  15     3693.25     3656.75    218.70 o 
   8   6  15    64198.96    62283.89    972.15 o 
  10   6  15     4098.58     4203.15    340.99 o 
  12   6  15    27416.19    23861.83   1169.70 o 
  14   6  15      538.14     1244.25    429.32 o 
 -19   7  15     6182.89     5965.89    367.82 o 
 -17   7  15       18.99     -292.66    339.34 o 
 -15   7  15     1051.47      796.94    236.80 o 
 -13   7  15    38036.93    39266.16    931.40 o 
 -11   7  15     5808.43     6318.95    686.39 o 
  -9   7  15    26526.42    26909.16    544.42 o 
  -7   7  15     6165.01     6082.04    275.99 o 
  -5   7  15    44170.80    44569.21    902.53 o 
  -3   7  15     8530.87     7826.70    403.55 o 
  -1   7  15    99167.80    98978.69   1423.31 o 
   1   7  15    25062.81    25949.29   1030.88 o 
   3   7  15      109.05      105.40    192.81 o 
   5   7  15     7796.18     9470.70    717.24 o 
   7   7  15     3656.36     2789.28    460.17 o 
   9   7  15       10.06       72.27    199.23 o 
  11   7  15      474.87      190.44    182.47 o 
  13   7  15     9775.25    10918.04    866.35 o 
  15   7  15      504.68      444.74    365.05 o 
 -18   8  15     7449.27     7227.44    521.56 o 
 -16   8  15     3349.23     2854.57    341.69 o 
 -14   8  15    30234.71    31568.84    862.31 o 
 -12   8  15    89900.44    92581.26   1718.56 o 
 -10   8  15    16511.34    16922.48    628.55 o 
  -8   8  15      444.96      668.55    183.81 o 
  -6   8  15     5730.88     6414.62    368.10 o 
  -4   8  15      274.83      293.43    139.65 o 
  -2   8  15     4850.59     4820.95    498.73 o 
   0   8  15     4044.39     3820.34    312.15 o 
   2   8  15     1887.15     1812.39    362.48 o 
   4   8  15    58184.55    58209.81   1665.86 o 
   6   8  15    64819.38    66701.05   1879.23 o 
   8   8  15     3535.29     3002.65    488.45 o 
  10   8  15       33.13      254.51    318.77 o 
  12   8  15      432.09      380.47    326.49 o 
  14   8  15       10.00     -254.51    295.64 o 
 -19   9  15     3879.43     4531.77    471.36 o 
 -17   9  15     2205.25     2386.70    352.60 o 
 -15   9  15     9608.45     8175.00    515.23 o 
 -13   9  15     1707.95     2003.05    281.40 o 
 -11   9  15        7.83      190.24    275.07 o 
  -9   9  15     2863.78     3411.22    295.70 o 
  -7   9  15    90829.72    88766.92   2070.75 o 
  -5   9  15    32735.09    32905.42    811.64 o 
  -3   9  15    28646.26    28578.92    762.55 o 
  -1   9  15    13084.87    13837.98    640.12 o 
   1   9  15     3815.22     3460.25    460.17 o 
   3   9  15     1780.23     2750.72    444.74 o 
   5   9  15    10204.24    10118.53    776.37 o 
   7   9  15     2702.05     3339.42    550.14 o 
   9   9  15    25033.42    25136.93   1244.25 o 
  11   9  15     1419.14     1709.56    496.16 o 
  13   9  15       81.96      164.53    303.35 o 
 -18  10  15      510.16      436.78    292.63 o 
 -16  10  15        2.09       42.04    215.36 o 
 -14  10  15     2843.39     2141.45    437.03 o 
 -12  10  15     3365.10     3416.55    491.02 o 
 -10  10  15     1163.02      840.64    316.20 o 
  -8  10  15      209.68      377.98    180.91 o 
  -6  10  15    32901.00    34052.79   1060.44 o 
  -4  10  15    33105.75    30864.99    818.85 o 
  -2  10  15      149.15      146.50    151.29 o 
   0  10  15     3931.72     4031.71    343.55 o 
   2  10  15     6643.75     6938.49    683.82 o 
   4  10  15    23042.04    23995.51   1143.99 o 
   6  10  15     1715.76     1354.79    411.32 o 
   8  10  15      176.95      542.43    341.91 o 
  10  10  15     3075.69     2678.74    545.00 o 
  12  10  15      217.21     -293.07    293.07 o 
 -17  11  15      710.59      735.24    416.46 o 
 -15  11  15     6645.30     5329.19    609.27 o 
 -13  11  15     2802.13     3935.84    542.43 o 
 -11  11  15    14054.00    15154.66    889.48 o 
  -9  11  15       25.72       -7.71    249.36 o 
  -7  11  15     8202.44     7486.13    453.08 o 
  -5  11  15      486.47      305.79    376.62 o 
  -3  11  15    22529.73    22206.38   1027.02 o 
  -1  11  15     1373.61     1492.65    268.74 o 
   1  11  15     5665.03     4815.04    565.57 o 
   3  11  15      617.61     1043.73    380.47 o 
   5  11  15     6169.06     6372.92    694.11 o 
   7  11  15     9032.08     9190.48    825.22 o 
   9  11  15     4479.30     3969.26    614.41 o 
  11  11  15     1654.40      706.96    449.88 o 
 -16  12  15       44.01      455.03    362.48 o 
 -14  12  15      723.58      925.48    380.47 o 
 -12  12  15    40071.59    41954.87   1467.91 o 
 -10  12  15     5933.05     6506.60    642.69 o 
  -8  12  15     1039.52      663.26    331.63 o 
  -6  12  15    19737.29    20330.76    701.67 o 
  -4  12  15     7460.57     8119.26    488.02 o 
  -2  12  15     2760.06     2886.99    330.83 o 
   0  12  15    36354.12    38531.06   1013.51 o 
   2  12  15     2360.15     2329.11    485.87 o 
   4  12  15     1327.93      853.49    377.90 o 
   6  12  15    19098.99    22165.13   1239.11 o 
   8  12  15     5172.65     5257.21    694.11 o 
  10  12  15     4781.80     5020.70    714.67 o 
 -15  13  15      898.20      437.03    372.76 o 
 -13  13  15        9.31      197.95    311.06 o 
 -11  13  15    24916.16    23838.70   1164.56 o 
  -9  13  15      138.76     -146.53    298.21 o 
  -7  13  15    15356.48    14622.51    910.05 o 
  -5  13  15     1003.05      710.69    245.91 o 
  -3  13  15      538.04      433.55    217.57 o 
  -1  13  15       11.17      258.11    334.20 o 
   1  13  15    12636.17    14140.42    848.35 o 
   3  13  15     1646.39      951.18    390.76 o 
   5  13  15     3194.92     2735.29    537.29 o 
   7  13  15    18755.63    19288.44   1192.83 o 
   9  13  15     4260.00     4316.31    676.11 o 
 -12  14  15     2283.80     2546.33    365.66 o 
 -10  14  15      172.41      300.78    365.05 o 
  -8  14  15     1786.87     1475.62    419.03 o 
  -6  14  15      943.00      974.32    401.04 o 
  -4  14  15    22388.24    25070.11    850.52 o 
  -2  14  15      313.62       43.87    198.74 o 
   0  14  15    44029.46    41352.60   1103.82 o 
   2  14  15     9256.07     7824.49    545.05 o 
   4  14  15      308.14      501.30    354.77 o 
   6  14  15       65.57     -298.21    298.21 o 
   8  14  15    17825.91    19380.99   1223.68 o 
 -11  15  15      639.60      652.97    388.19 o 
  -9  15  15       12.89      354.77    323.92 o 
  -7  15  15      515.61      349.62    331.63 o 
  -5  15  15    28806.49    32714.57   1557.88 o 
  -3  15  15    12894.61    13726.55    672.97 o 
  -1  15  15      189.64      208.78    206.06 o 
   1  15  15     1436.20      766.36    264.26 o 
   3  15  15      309.56     1133.71    452.45 o 
   5  15  15     4110.13     4141.50    678.68 o 
 -10  16  15     1243.82     1655.57    485.87 o 
  -8  16  15       65.88     -156.82    295.64 o 
  -6  16  15        0.56       41.13    311.06 o 
  -4  16  15     9355.89    10694.29    605.34 o 
  -2  16  15     6547.07     7839.02   1082.29 o 
   0  16  15     7706.20     7822.38    737.81 o 
   2  16  15    29450.64    28771.70   1500.04 o 
   4  16  15     1600.77     1002.60    419.03 o 
  -5  17  15      168.09     -233.94    313.63 o 
  -3  17  15      219.85      421.98    268.08 o 
  -1  17  15     2311.53     1606.87    348.89 o 
 -20   0  16    37539.17    40785.17   1560.45 o 
 -18   0  16     6821.55     6622.99    443.46 o 
 -16   0  16      140.90      -79.93    179.94 o 
 -14   0  16    18054.11    18285.57    556.41 o 
 -12   0  16    31162.52    28002.90    737.81 o 
 -10   0  16   166110.06   164181.30   1683.34 o 
  -8   0  16    84698.76    85105.03   1131.13 o 
  -6   0  16    15922.19    15674.15    619.55 o 
  -4   0  16   330752.06   328313.81   2605.81 o 
  -2   0  16    27860.53    26786.36    443.66 o 
   0   0  16   123107.16   119353.13   1060.27 o 
   2   0  16     2977.16     2602.67    469.16 o 
   4   0  16    36637.87    34392.21    654.06 o 
   6   0  16     4956.80     4342.02    413.89 o 
   8   0  16   133027.09   136209.38   2413.95 o 
  10   0  16     5270.03     4712.21    521.87 o 
 -21   1  16      821.39     2484.31    627.27 o 
 -19   1  16      654.20      767.46    206.80 o 
 -17   1  16     8295.44     8448.20    327.16 o 
 -15   1  16     2379.59     2727.97    264.94 o 
 -13   1  16     1912.97     2169.14    226.35 o 
 -11   1  16    70896.95    69945.00    711.07 o 
  -9   1  16   299236.66   294407.97   1768.97 o 
  -7   1  16    53449.49    50104.66    539.64 o 
  -5   1  16     4039.08     3364.12    207.87 o 
  -3   1  16    19507.90    19480.62    288.26 o 
  -1   1  16    13245.16    14177.17    245.86 o 
   1   1  16     9261.88     8764.58    205.67 o 
   3   1  16    52098.71    49035.54    546.62 o 
   5   1  16      577.71      612.71    125.90 o 
   7   1  16     3588.22     3961.78    296.27 o 
   9   1  16    12920.08    14459.33    559.00 o 
  11   1  16     4999.40     5072.12    521.87 o 
 -20   2  16      293.36      185.39    196.55 o 
 -18   2  16     5430.13     4235.53    305.36 o 
 -16   2  16     9961.35    11526.43    581.30 o 
 -14   2  16     1325.86     1154.43    153.50 o 
 -12   2  16    18238.88    16553.61    350.91 o 
 -10   2  16    31933.82    34551.06    478.26 o 
  -8   2  16    22985.07    23591.01    375.94 o 
  -6   2  16    20018.51    17791.55    285.45 o 
  -4   2  16    10169.17    10320.97    216.99 o 
  -2   2  16     1194.90     1453.36    160.42 o 
   0   2  16    13261.23    12498.51    240.06 o 
   2   2  16   122959.77   127703.37    974.68 o 
   4   2  16    32214.21    34224.37    550.40 o 
   6   2  16     2821.83     3002.25    251.37 o 
   8   2  16     5969.09     5098.87    385.61 o 
  10   2  16     3585.82     2671.02    444.74 o 
  12   2  16     7529.65     8164.75    681.25 o 
 -21   3  16     2295.87     2173.85    283.96 o 
 -19   3  16     2278.23     1668.03    242.99 o 
 -17   3  16     4138.57     4237.34    376.72 o 
 -15   3  16    23371.71    21257.95    574.50 o 
 -13   3  16    23149.38    21796.88    431.92 o 
 -11   3  16    13230.04    13984.31    283.26 o 
  -9   3  16    77543.30    75010.45    641.54 o 
  -7   3  16     3064.24     2994.70    151.39 o 
  -5   3  16      766.02      850.40    104.58 o 
  -3   3  16    33765.67    33743.94    461.72 o 
  -1   3  16    20765.33    21090.33    290.32 o 
   1   3  16    36115.15    34847.11    482.98 o 
   3   3  16   101275.16    99783.03    998.08 o 
   5   3  16       49.68       31.65    118.58 o 
   7   3  16     1039.35     1408.47    190.94 o 
   9   3  16     2311.39     2467.93    439.60 o 
  11   3  16     2485.87     2331.68    429.32 o 
 -20   4  16     2315.36     1543.36    257.23 o 
 -18   4  16      337.20      -40.80    312.58 o 
 -16   4  16     7031.56     8606.62    382.45 o 
 -14   4  16       15.99      124.48    156.17 o 
 -12   4  16    13840.82    14200.81    389.61 o 
 -10   4  16    10054.54     9269.58    275.43 o 
  -8   4  16      437.95      482.31    137.44 o 
  -6   4  16     4019.89     3435.27    157.11 o 
  -4   4  16     8965.86    10182.37    209.95 o 
  -2   4  16     7323.62     8048.23    255.29 o 
   0   4  16      486.38      553.77    115.55 o 
   2   4  16     3128.45     3828.38    262.22 o 
   4   4  16     2542.07     2199.61    172.12 o 
   6   4  16    20629.72    21605.19    448.67 o 
   8   4  16      115.05      -81.88    108.44 o 
  10   4  16     2677.60     2976.95    473.02 o 
  12   4  16     9893.56    10434.73    796.94 o 
 -19   5  16    18523.50    17809.81    563.92 o 
 -17   5  16     4476.98     4698.94    413.75 o 
 -15   5  16     8716.74     7878.79    490.34 o 
 -13   5  16     1863.30     1311.46    187.18 o 
 -11   5  16     3178.80     3518.99    185.93 o 
  -9   5  16      465.00      641.31    114.32 o 
  -7   5  16    27045.53    24135.39    390.72 o 
  -5   5  16    29360.64    28490.82    401.81 o 
  -3   5  16    78306.16    79790.55   1649.77 o 
  -1   5  16    98657.51   102547.42   1475.97 o 
   1   5  16    74540.64    74437.72   2216.00 o 
   3   5  16    17019.89    15978.45    426.61 o 
   5   5  16     6163.90     6299.55    262.48 o 
   7   5  16      860.29      693.05    211.11 o 
   9   5  16     4836.72     3723.29    300.78 o 
  11   5  16    24001.61    26175.52   1213.40 o 
  13   5  16       16.38      521.87    352.19 o 
 -20   6  16      104.95      214.63    204.40 o 
 -18   6  16       14.26      -65.99    166.84 o 
 -16   6  16     2465.06     2029.64    230.95 o 
 -14   6  16     9985.94     9696.94    500.74 o 
 -12   6  16    45113.64    44630.39   1778.97 o 
 -10   6  16    11373.86    10780.77    367.12 o 
  -8   6  16    17523.04    17387.91    435.07 o 
  -6   6  16    44094.68    45024.29    671.76 o 
  -4   6  16    25483.35    23302.83   1375.36 o 
  -2   6  16    41174.82    39694.52    860.41 o 
   0   6  16    39872.69    42095.96    906.73 o 
   2   6  16    24911.29    23291.12    971.75 o 
   4   6  16     3585.75     3331.52    367.62 o 
   6   6  16    13664.08    13851.13    406.55 o 
   8   6  16     5108.27     4513.25    309.85 o 
  10   6  16    10190.68    11096.65    473.98 o 
  12   6  16       94.53      -35.99    272.50 o 
  14   6  16      956.15     1254.53    429.32 o 
 -19   7  16     2096.44     1812.24    261.97 o 
 -17   7  16     4487.63     4761.72    429.08 o 
 -15   7  16     4317.25     4017.37    478.16 o 
 -13   7  16    75043.58    74788.05   1682.56 o 
 -11   7  16     9304.91    10393.02    641.41 o 
  -9   7  16     1069.52      999.11    149.01 o 
  -7   7  16     7685.22     8046.37    416.83 o 
  -5   7  16     2602.97     2698.13    264.45 o 
  -3   7  16     2992.76     2951.57    433.17 o 
  -1   7  16    47939.29    45163.24    946.01 o 
   1   7  16     2786.66     2789.28    411.32 o 
   3   7  16    36479.16    33692.43   1223.68 o 
   5   7  16   155815.06   150644.20   2874.11 o 
   7   7  16     5591.15     5975.27    332.80 o 
   9   7  16     4282.08     4365.72    310.37 o 
  11   7  16     1376.63      970.88    225.74 o 
  13   7  16       98.96      323.92    339.34 o 
 -18   8  16    17618.27    16967.98    904.91 o 
 -16   8  16      183.16      176.12    221.75 o 
 -14   8  16    15106.92    16653.41   1536.03 o 
 -12   8  16    49299.27    47740.29   1015.96 o 
 -10   8  16     5704.43     5578.56    555.29 o 
  -8   8  16     6071.56     6259.58    384.31 o 
  -6   8  16     7055.01     7917.91    421.73 o 
  -4   8  16    55350.92    54396.45   1050.16 o 
  -2   8  16     3987.91     3683.90    309.01 o 
   0   8  16    10175.40    10137.92    676.11 o 
   2   8  16      625.62      395.90    259.65 o 
   4   8  16    41029.16    39281.28   1395.92 o 
   6   8  16    41392.12    40918.86   1491.04 o 
   8   8  16    11571.69    10568.41    812.36 o 
  10   8  16      895.47      753.97    201.98 o 
  12   8  16     1390.09     1796.96    498.73 o 
 -17   9  16    19565.60    18586.40    760.74 o 
 -15   9  16      394.10      188.50    220.92 o 
 -13   9  16    11174.06    11233.81    545.86 o 
 -11   9  16     2067.77      997.46    365.05 o 
  -9   9  16    26004.64    28416.36   1091.29 o 
  -7   9  16    25903.41    27752.15    978.18 o 
  -5   9  16     1238.36     1418.58    238.91 o 
  -3   9  16     5071.06     4537.48    340.81 o 
  -1   9  16    12511.49    12189.93    538.15 o 
   1   9  16    17595.22    15725.36    884.34 o 
   3   9  16    35427.56    35656.50   1349.65 o 
   5   9  16    29614.76    33383.95   1352.22 o 
   7   9  16      882.42      658.12    375.33 o 
   9   9  16      287.84      457.60    336.77 o 
  11   9  16       27.96      205.66    349.62 o 
  13   9  16      495.00      208.23    372.76 o 
 -18  10  16    28650.23    29833.46    988.90 o 
 -16  10  16      957.53      994.89    424.18 o 
 -14  10  16     7429.56     6668.56    663.26 o 
 -12  10  16        0.55      213.37    272.50 o 
 -10  10  16      391.19      203.09    282.78 o 
  -8  10  16    63832.39    63265.74   1201.07 o 
  -6  10  16   204381.86   200129.02   2341.28 o 
  -4  10  16     3798.41     3215.74    322.63 o 
  -2  10  16     2061.14     2386.77    298.10 o 
   0  10  16       28.84       75.71    177.87 o 
   2  10  16     1874.38     2519.35    473.02 o 
   4  10  16      767.71      748.09    321.35 o 
   6  10  16    12708.78    12576.18    902.34 o 
   8  10  16     2362.55     1542.46    442.17 o 
  10  10  16      547.38      802.08    393.33 o 
  12  10  16     9484.96     8301.00    889.48 o 
 -17  11  16       50.51      -30.85    357.34 o 
 -15  11  16      595.93      182.52    323.92 o 
 -13  11  16    18540.57    19632.93   1064.30 o 
 -11  11  16    24889.95    26939.04   1200.55 o 
  -9  11  16     2176.09     2311.12    442.17 o 
  -7  11  16     2889.05     2745.31    313.54 o 
  -5  11  16    24373.67    25181.33    796.55 o 
  -3  11  16     5701.38     5923.89    411.66 o 
  -1  11  16     7071.51     6978.93    464.45 o 
   1  11  16     7636.99     7104.09   1115.71 o 
   3  11  16    10261.56     8270.15    732.67 o 
   5  11  16    66820.90    68927.33   2087.46 o 
   7  11  16    31377.76    34887.84   1511.61 o 
   9  11  16     3142.83     2321.40    527.01 o 
  11  11  16      963.08      640.12    470.45 o 
 -16  12  16     3326.32     2740.43    534.72 o 
 -14  12  16      473.62      753.23    380.47 o 
 -12  12  16    22701.11    25861.89   1213.40 o 
 -10  12  16     4056.05     3673.62    532.15 o 
  -8  12  16     4843.64     4845.89    560.43 o 
  -6  12  16      177.04       71.06    182.63 o 
  -4  12  16        2.41        7.48    186.38 o 
  -2  12  16     3970.87     4444.68    615.70 o 
   0  12  16    24976.14    26052.62    857.70 o 
   2  12  16       18.14     -215.94    231.37 o 
   4  12  16     4826.40     4694.22    634.98 o 
   6  12  16    11608.62    14707.34   1054.01 o 
   8  12  16     3916.96     3442.25    601.56 o 
  10  12  16     1241.79      408.75    401.04 o 
 -15  13  16      351.71      732.67    395.90 o 
 -13  13  16     1277.92     2406.23    506.44 o 
 -11  13  16     2603.82     2429.37    521.87 o 
  -9  13  16      900.79     1077.15    406.18 o 
  -7  13  16     1382.32     1025.73    367.62 o 
  -5  13  16      415.33      679.26    273.79 o 
  -3  13  16     6659.53     6346.17    457.15 o 
  -1  13  16    21098.86    22682.88    818.91 o 
   1  13  16    57726.30    59939.66   1349.15 o 
   3  13  16    14521.16    13139.18    951.18 o 
   5  13  16     7660.46     7684.01    773.80 o 
   7  13  16     2779.93     2971.80    591.28 o 
   9  13  16    12432.75    13288.28   1046.30 o 
 -12  14  16     2789.00     2984.66    539.86 o 
 -10  14  16     1169.49     1807.25    470.45 o 
  -8  14  16     5505.21     4838.18    624.70 o 
  -6  14  16     1176.54     1410.91    412.61 o 
  -4  14  16    13153.31    14926.75    680.46 o 
  -2  14  16      802.27     1035.96    286.09 o 
   0  14  16     2068.00     2162.87    340.22 o 
   2  14  16      245.81      770.78    271.51 o 
   4  14  16    17335.89    18743.44   1177.41 o 
   6  14  16     1950.00     2295.69    565.57 o 
 -11  15  16       19.74      105.40    354.77 o 
  -9  15  16     2845.38     3043.78    550.14 o 
  -7  15  16     3857.04     3948.69    583.56 o 
  -5  15  16     5389.27     5513.09    461.55 o 
  -3  15  16     6695.48     8682.58    566.94 o 
  -1  15  16     1083.46      886.19    283.14 o 
   1  15  16     3373.34     3627.82    669.68 o 
   3  15  16     8481.84     7805.93    570.37 o 
   5  15  16        0.68      -33.42    352.19 o 
  -8  16  16     4598.40     4599.10    627.27 o 
  -6  16  16     1617.54     1622.15    475.59 o 
  -4  16  16     1695.01     2093.51    424.18 o 
  -2  16  16     5305.59     5596.67    496.10 o 
   0  16  16      228.70      221.09    269.04 o 
   2  16  16    22210.68    20625.59    888.82 o 
 -21   1  17    57196.00    57352.45   1364.24 o 
 -19   1  17      430.50      764.12    200.58 o 
 -17   1  17     5521.62     5691.80    310.98 o 
 -15   1  17    47338.31    48580.74    673.84 o 
 -13   1  17    13072.66    13393.03    337.58 o 
 -11   1  17     2442.24     3046.64    226.35 o 
  -9   1  17    92947.40    90328.38    808.52 o 
  -7   1  17     6105.51     6521.73    221.86 o 
  -5   1  17    94633.67    88386.34    809.44 o 
  -3   1  17   157597.98   148719.77    952.30 o 
  -1   1  17    46605.89    46133.41    431.15 o 
   1   1  17     2073.61     2059.91    108.61 o 
   3   1  17    54829.11    52792.37    680.39 o 
   5   1  17    11870.09    11180.54    456.94 o 
   7   1  17    97067.41    94611.30   1460.20 o 
   9   1  17    86801.56    89481.23   2313.69 o 
  11   1  17    17375.32    16743.39    902.34 o 
 -20   2  17     2346.51     2152.17    278.46 o 
 -18   2  17     6054.07     6219.54    361.21 o 
 -16   2  17    37072.01    39228.54    761.37 o 
 -14   2  17    15668.70    17327.31    386.77 o 
 -12   2  17     1577.47     1822.11    150.03 o 
 -10   2  17    85986.01    86602.45    797.25 o 
  -8   2  17    57049.31    55325.08    544.19 o 
  -6   2  17     5721.01     5776.13    186.00 o 
  -4   2  17    11083.38    11337.51    232.25 o 
  -2   2  17        0.67      354.25    104.58 o 
   0   2  17     1601.01     1187.96     96.85 o 
   2   2  17    71275.20    70367.84    691.80 o 
   4   2  17    26214.98    25658.06    488.15 o 
   6   2  17    13625.79    12775.07    367.98 o 
   8   2  17    24729.98    24842.65    705.64 o 
  10   2  17     5322.39     5082.40    547.57 o 
  12   2  17      708.04      856.06    341.91 o 
 -21   3  17     1636.27     1381.54    260.36 o 
 -19   3  17     4895.15     4709.97    325.23 o 
 -17   3  17     9832.36    12034.31    458.38 o 
 -15   3  17    13254.53    13563.84    442.34 o 
 -13   3  17    12321.50    12929.95    351.08 o 
 -11   3  17       10.25      343.42     92.28 o 
  -9   3  17     8227.38     9312.59    238.68 o 
  -7   3  17    36760.18    38771.36    437.76 o 
  -5   3  17    22193.27    22549.57    386.27 o 
  -3   3  17    21710.91    21641.11    309.32 o 
  -1   3  17    60339.09    62782.01    540.78 o 
   1   3  17    61889.71    62951.86    898.99 o 
   3   3  17   102728.42    99026.67   1015.03 o 
   5   3  17    18160.95    17828.26    413.30 o 
   7   3  17     4846.17     5816.57    405.02 o 
   9   3  17        5.57     -195.38    195.38 o 
  11   3  17     2160.32     2177.44    429.32 o 
 -20   4  17       58.97       13.15    180.06 o 
 -18   4  17     1554.74      660.41    212.15 o 
 -16   4  17      123.22      261.46    170.19 o 
 -14   4  17      566.60      549.46    161.52 o 
 -12   4  17    14702.23    14547.87    363.46 o 
 -10   4  17    15266.76    15031.64    343.70 o 
  -8   4  17     6768.26     6894.02    209.44 o 
  -6   4  17     4299.20     4272.45    167.18 o 
  -4   4  17   106745.34   110179.92    768.06 o 
  -2   4  17    16048.10    15695.71    368.37 o 
   0   4  17    10544.50    10241.99    308.91 o 
   2   4  17    43075.08    43326.07    733.31 o 
   4   4  17    12777.90    13380.67    358.11 o 
   6   4  17       99.49      153.72    116.24 o 
   8   4  17     1731.86     1642.36    183.92 o 
  10   4  17    24401.71    26075.26   1143.99 o 
  12   4  17     4469.26     3982.11    555.29 o 
 -19   5  17     2899.80     2992.74    291.02 o 
 -17   5  17    17500.45    15783.77    505.78 o 
 -15   5  17     8620.09     7740.82    399.37 o 
 -13   5  17     3667.38     2552.20    224.80 o 
 -11   5  17     4279.29     3870.02    202.34 o 
  -9   5  17    10305.34    10809.92    322.08 o 
  -7   5  17     1023.23     1244.85    149.71 o 
  -5   5  17     4906.18     4990.82    219.39 o 
  -3   5  17     3903.75     4156.52    317.00 o 
  -1   5  17     1082.25     1471.09    151.65 o 
   1   5  17    16069.84    16001.71    643.98 o 
   3   5  17    54179.68    52389.86    820.57 o 
   5   5  17    25089.79    25109.55    497.26 o 
   7   5  17    17864.57    17095.90    424.55 o 
   9   5  17      348.22      204.86    293.07 o 
  11   5  17     2728.88     3884.42    534.72 o 
  13   5  17     2251.95     1313.66    447.31 o 
 -20   6  17     2625.22     2499.87    290.22 o 
 -18   6  17     1035.71      481.10    192.21 o 
 -16   6  17       33.14      -77.49    147.77 o 
 -14   6  17     2249.06     1481.07    208.97 o 
 -12   6  17     2820.72     2175.76    273.03 o 
 -10   6  17     2340.17     1953.08    193.63 o 
  -8   6  17     6036.66     5938.48    280.88 o 
  -6   6  17     5913.85     6626.74    291.01 o 
  -4   6  17    27779.48    28978.08    601.79 o 
  -2   6  17    11471.61    11013.87    310.99 o 
   0   6  17    19635.34    20134.15    408.89 o 
   2   6  17     3383.69     3248.33    238.68 o 
   4   6  17    29537.22    28288.92    594.49 o 
   6   6  17     2236.83     1795.96    185.42 o 
   8   6  17     4212.14     3798.01    292.34 o 
  10   6  17     5131.47     4934.26    533.43 o 
  12   6  17     3367.45     2383.10    509.01 o 
  14   6  17      116.38      439.60    362.48 o 
 -19   7  17      276.52      157.05    282.31 o 
 -17   7  17     3178.87     2577.02    261.56 o 
 -15   7  17     1035.67      806.08    248.96 o 
 -13   7  17    46336.88    46024.66   1023.17 o 
 -11   7  17     1194.22     1252.86    357.34 o 
  -9   7  17    10076.33    10289.18    468.82 o 
  -7   7  17     6935.63     6874.94    525.72 o 
  -5   7  17    29551.75    29743.41    761.63 o 
  -3   7  17       84.68      502.22    344.48 o 
  -1   7  17    56242.01    52636.15   1049.89 o 
   1   7  17      213.78      100.26    195.38 o 
   3   7  17       39.92      177.38    221.09 o 
   5   7  17    52241.12    50099.05   1581.02 o 
   7   7  17       13.81      -39.41    131.69 o 
   9   7  17     5051.88     4972.55    343.36 o 
  11   7  17     2232.49     2087.41    271.54 o 
  13   7  17     2352.33     1946.07    506.44 o 
 -18   8  17    25495.44    28820.91    949.33 o 
 -16   8  17    10235.16    10434.81   1258.39 o 
 -14   8  17     1409.47     1373.21    270.74 o 
 -12   8  17      184.97      471.16    217.93 o 
 -10   8  17     2534.10     2061.44    264.26 o 
  -8   8  17    29666.58    30915.50    806.80 o 
  -6   8  17    12363.62    14004.05    558.87 o 
  -4   8  17      593.43      709.25    182.52 o 
  -2   8  17     6135.83     7410.63    461.45 o 
   0   8  17    64560.61    63261.66   1841.95 o 
   2   8  17       54.09      172.24    226.23 o 
   4   8  17   106380.58   106550.47   2426.80 o 
   6   8  17    29716.91    29486.66   1298.24 o 
   8   8  17        8.56       20.57    259.65 o 
  10   8  17      521.34      443.45    240.37 o 
  12   8  17     2628.46     1046.30    470.45 o 
 -17   9  17     6734.29     5752.52    481.46 o 
 -15   9  17    19576.71    20076.45    741.24 o 
 -13   9  17       35.34      -48.84    257.08 o 
 -11   9  17       31.64     -110.54    267.36 o 
  -9   9  17    14071.23    13650.15    566.10 o 
  -7   9  17   284526.09   279819.22   4081.09 o 
  -5   9  17    52224.38    53372.81   1102.44 o 
  -3   9  17     1917.91     1800.81    254.47 o 
  -1   9  17    13964.80    13090.17    578.85 o 
   1   9  17      416.08     -161.96    246.79 o 
   3   9  17     1946.38     2226.28    429.32 o 
   5   9  17    23668.36    23064.90   1149.13 o 
   7   9  17       51.10     -223.66    223.66 o 
   9   9  17      846.84      755.80    380.47 o 
  11   9  17    55819.91    54711.01   1958.92 o 
 -16  10  17     7556.69     7103.02    706.96 o 
 -14  10  17     3060.03     2077.18    467.88 o 
 -12  10  17    13212.41    14098.07    884.34 o 
 -10  10  17      653.66      943.47    357.34 o 
  -8  10  17     2903.97     3251.84    340.57 o 
  -6  10  17     6771.51     8930.24    533.50 o 
  -4  10  17      393.33       41.47    474.31 o 
  -2  10  17    19439.08    19699.71   1379.22 o 
   0  10  17       29.61       47.88    178.37 o 
   2  10  17      188.06      488.45    316.20 o 
   4  10  17      410.25     1108.00    380.47 o 
   6  10  17    30941.03    30247.61   1372.79 o 
   8  10  17     1092.77     1676.14    470.45 o 
  10  10  17     4775.55     4766.20    699.25 o 
 -15  11  17     2313.20     1848.38    488.45 o 
 -13  11  17     7974.13    10540.13    822.64 o 
 -11  11  17      441.39      922.90    385.61 o 
  -9  11  17      129.40      141.39    272.50 o 
  -7  11  17    33839.56    35638.70    941.29 o 
  -5  11  17    12070.32    11746.48    588.76 o 
  -3  11  17     2321.41     1474.55    505.16 o 
  -1  11  17    11849.62    11318.99    581.69 o 
   1  11  17     2285.48     1718.97    300.51 o 
   3  11  17     3186.35     3354.85    537.29 o 
   5  11  17    22325.91    22440.20   1236.54 o 
   7  11  17     5826.63     5730.23    706.96 o 
   9  11  17     1570.68     1347.08    452.45 o 
 -14  12  17      832.18      938.33    401.04 o 
 -12  12  17     7107.77     8717.46    778.94 o 
 -10  12  17     4047.63     4074.66    555.29 o 
  -8  12  17        7.23     -231.37    231.37 o 
  -6  12  17     8999.83     9054.58    511.45 o 
  -4  12  17     1559.53     1291.51    275.93 o 
  -2  12  17    24140.96    21730.91    789.84 o 
   0  12  17      956.01     1243.02    501.30 o 
   2  12  17     2140.15     1424.20    429.32 o 
   4  12  17    16706.25    16360.34   1066.87 o 
   6  12  17    30352.18    33168.00   1537.32 o 
   8  12  17      205.21      298.21    321.35 o 
 -13  13  17     6257.63     6185.26    681.25 o 
 -11  13  17       27.92      -59.13    329.06 o 
  -9  13  17    22387.76    23370.82   1151.70 o 
  -7  13  17    27924.68    26442.88   1218.54 o 
  -5  13  17     8117.99     7840.58    514.43 o 
  -3  13  17      562.74      730.61    249.55 o 
  -1  13  17     2240.96     2554.42    369.00 o 
   1  13  17      623.96      476.25    320.06 o 
   3  13  17     2050.42     1876.66    491.02 o 
   5  13  17      434.62      884.34    401.04 o 
   7  13  17     4392.51     3421.69    622.12 o 
 -12  14  17       39.83     -123.40    323.92 o 
 -10  14  17     1084.26      925.48    421.61 o 
  -8  14  17      803.74      138.82    344.48 o 
  -6  14  17     1896.10     1675.82    322.63 o 
  -4  14  17     3774.43     4216.69    417.99 o 
  -2  14  17     3503.48     2679.80    360.80 o 
   0  14  17     9125.98     8264.46    875.35 o 
   2  14  17       61.95       71.13    216.54 o 
   4  14  17      314.73      156.82    347.05 o 
   6  14  17     2168.48     3288.01    637.55 o 
 -11  15  17     2210.54     1840.67    509.01 o 
  -9  15  17      512.39      843.21    401.04 o 
  -7  15  17     6238.54     6833.09    717.24 o 
  -5  15  17      337.92      345.42    251.42 o 
  -3  15  17     2148.16     1781.85    339.57 o 
  -1  15  17     5374.74     5303.47    610.56 o 
   1  15  17     3244.52     3141.36    409.91 o 
   3  15  17     1583.18      942.24    310.75 o 
   5  15  17     5157.79     5018.13    755.80 o 
  -8  16  17     2304.65     2221.14    527.01 o 
  -6  16  17      336.50      128.54    341.91 o 
  -4  16  17       46.12      104.65    248.54 o 
  -2  16  17       42.96     -204.81    204.81 o 
   0  16  17     8171.86     7583.85    570.78 o 
   2  16  17    10476.25     9818.81    655.86 o 
 -20   0  18     3521.76     2907.53    575.85 o 
 -18   0  18     8480.67    10667.76    509.50 o 
 -16   0  18    16906.14    19209.53    630.43 o 
 -14   0  18     2569.74     1867.33    243.08 o 
 -12   0  18     8522.79     8528.46    395.66 o 
 -10   0  18    71381.15    73432.89   1127.28 o 
  -8   0  18      265.01       72.30    181.24 o 
  -6   0  18    84833.92    82088.45   1050.11 o 
  -4   0  18   688741.81   695751.69   7151.87 o 
  -2   0  18    19898.66    19435.80    408.82 o 
   0   0  18    79736.56    75443.17    833.63 o 
   2   0  18     5244.75     5669.49    310.64 o 
   4   0  18    49138.88    45681.62    801.71 o 
   6   0  18    89552.68    84873.78   1861.23 o 
   8   0  18   390774.63   388470.72   5030.99 o 
  10   0  18    13748.87    14907.86    832.93 o 
 -21   1  18      772.07      449.40    297.40 o 
 -19   1  18      421.00      310.72    189.58 o 
 -17   1  18    24336.25    24466.79    498.93 o 
 -15   1  18    27068.72    30187.78    522.79 o 
 -13   1  18      932.29     1119.90    149.63 o 
 -11   1  18     8288.94     8254.78    265.48 o 
  -9   1  18    45232.50    46018.55    558.73 o 
  -7   1  18      196.56     -106.96    138.03 o 
  -5   1  18    62506.32    60486.36    566.48 o 
  -3   1  18    29475.79    30422.72    508.01 o 
  -1   1  18     7832.43     7637.99    193.88 o 
   1   1  18     1952.47     2459.54    133.94 o 
   3   1  18     1804.98     1886.96    140.49 o 
   5   1  18     7863.49     7847.23    307.16 o 
   7   1  18    29677.97    31076.20    791.53 o 
   9   1  18    28470.99    28619.29    785.75 o 
  11   1  18     1150.82      992.32    347.05 o 
 -20   2  18     1040.86      965.96    240.36 o 
 -18   2  18       52.70      352.67    219.24 o 
 -16   2  18    39755.05    43579.70    898.58 o 
 -14   2  18     3137.39     2786.78    188.41 o 
 -12   2  18     7916.26     7532.80    268.38 o 
 -10   2  18    46329.83    50265.61    591.86 o 
  -8   2  18     2720.18     2664.63    145.06 o 
  -6   2  18    31924.07    29255.46    383.88 o 
  -4   2  18    18008.95    17898.65    297.61 o 
  -2   2  18     7326.83     6758.23    347.79 o 
   0   2  18     3136.72     3103.75    139.24 o 
   2   2  18   120812.87   121675.54    987.14 o 
   4   2  18     1514.71     1601.04    165.64 o 
   6   2  18      671.26      548.99    185.75 o 
   8   2  18    32705.80    31657.26    809.87 o 
  10   2  18       94.71      -69.41    231.37 o 
 -21   3  18      828.24      317.02    216.78 o 
 -19   3  18     5537.45     5868.18    365.43 o 
 -17   3  18      722.47     1140.80    327.35 o 
 -15   3  18     8910.74    10665.46    477.93 o 
 -13   3  18    18090.05    18845.55    423.20 o 
 -11   3  18    22910.42    22298.86    391.00 o 
  -9   3  18      266.52      378.35     91.26 o 
  -7   3  18     1500.54     1792.44    227.83 o 
  -5   3  18    20007.02    21241.35    321.91 o 
  -3   3  18     6570.75     5816.26    245.13 o 
  -1   3  18      929.51     1042.12     95.95 o 
   1   3  18      230.58      422.02    192.18 o 
   3   3  18    12163.86    11553.25    501.16 o 
   5   3  18    11273.05     9579.38    321.58 o 
   7   3  18    11676.83    12227.02    380.88 o 
   9   3  18     1251.12     1069.44    339.34 o 
  11   3  18     5092.14     5843.35    611.84 o 
 -20   4  18      262.45      193.03    204.09 o 
 -18   4  18      161.80      238.06    189.12 o 
 -16   4  18       41.91      448.12    178.97 o 
 -14   4  18     9699.75     8628.32    360.87 o 
 -12   4  18     2789.53     3097.15    257.14 o 
 -10   4  18      657.58      914.10    131.03 o 
  -8   4  18      130.82      198.40     99.96 o 
  -6   4  18    31688.40    32073.12    396.40 o 
  -4   4  18    42303.95    40786.04    437.73 o 
  -2   4  18    45229.93    44331.30    701.92 o 
   0   4  18      765.35      813.89    206.87 o 
   2   4  18     9816.71     9474.88    370.40 o 
   4   4  18    14868.46    15091.54    388.72 o 
   6   4  18    63099.02    61073.65    811.66 o 
   8   4  18    17897.00    17466.46    545.28 o 
  10   4  18     4575.41     4326.60    560.43 o 
  12   4  18       16.69     -244.22    244.22 o 
 -19   5  18       44.72      -36.55    184.75 o 
 -17   5  18     1966.26     2039.67    245.87 o 
 -15   5  18     3908.08     4203.26    282.24 o 
 -13   5  18     6746.90     6153.72    317.54 o 
 -11   5  18     1835.08     1875.62    166.75 o 
  -9   5  18    16942.12    16729.57    364.43 o 
  -7   5  18      544.35      522.24    108.68 o 
  -5   5  18    16143.38    15511.49    489.11 o 
  -3   5  18     2761.94     2576.12    185.25 o 
  -1   5  18    38795.24    39216.74    598.16 o 
   1   5  18      162.58      179.95    128.37 o 
   3   5  18     8056.18     6871.43    339.01 o 
   5   5  18    13822.15    13326.78    377.30 o 
   7   5  18     2258.02     2177.62    191.72 o 
   9   5  18     6646.25     6156.42    376.14 o 
  11   5  18     3040.65     2043.76    473.02 o 
  13   5  18     3433.89     3917.84    591.28 o 
 -20   6  18      768.17     1043.69    243.19 o 
 -18   6  18     4148.58     4186.19    311.62 o 
 -16   6  18     9272.26     7293.05    362.28 o 
 -14   6  18     1427.01     1356.69    208.64 o 
 -12   6  18    15470.76    15726.18    452.02 o 
 -10   6  18    19591.48    20287.71    471.09 o 
  -8   6  18     1974.59     1921.46    178.46 o 
  -6   6  18     3182.13     3475.18    223.10 o 
  -4   6  18       65.58      171.16    160.22 o 
  -2   6  18    17398.69    16525.62    387.06 o 
   0   6  18      531.36      877.43    147.05 o 
   2   6  18    23008.83    22404.75    611.84 o 
   4   6  18     1833.52     1549.22    203.57 o 
   6   6  18      303.38      342.14    134.24 o 
   8   6  18    17603.82    16291.52   1059.16 o 
  10   6  18    12122.45    11506.41    490.79 o 
  12   6  18     3663.75     2969.23    550.14 o 
 -19   7  18     6058.67     5670.84    364.34 o 
 -17   7  18     2223.00     2553.81    346.23 o 
 -15   7  18      374.46      408.15    172.89 o 
 -13   7  18    16476.16    18646.25    680.61 o 
 -11   7  18     9284.06     9286.53    471.12 o 
  -9   7  18     5925.44     6735.71    410.39 o 
  -7   7  18     4991.06     6315.79    400.75 o 
  -5   7  18      189.39       90.17    129.96 o 
  -3   7  18     5804.34     6033.43    385.90 o 
  -1   7  18    16751.59    17162.91    619.86 o 
   1   7  18    10088.28    10429.59    742.95 o 
   3   7  18    10962.13     9709.78    722.38 o 
   5   7  18     3399.65     3264.87    511.58 o 
   7   7  18       45.00     -142.65    142.65 o 
   9   7  18       40.19     -123.24    169.20 o 
  11   7  18     2113.66     2247.45    276.81 o 
  13   7  18      660.78      136.25    362.48 o 
 -18   8  18    11937.87    12902.05    507.35 o 
 -16   8  18     7918.36     9329.23    565.33 o 
 -14   8  18     1966.68     1663.14    288.08 o 
 -12   8  18    15198.13    17365.51    938.33 o 
 -10   8  18     8750.74     7939.42    456.85 o 
  -8   8  18    31137.16    30469.70    830.64 o 
  -6   8  18    35793.33    37162.06    911.56 o 
  -4   8  18     2183.01     2425.58    281.69 o 
  -2   8  18    15296.22    14951.55    901.05 o 
   0   8  18    23388.49    21691.86    722.29 o 
   2   8  18     1357.90      794.37    316.20 o 
   4   8  18    51782.15    46623.38   1575.88 o 
   6   8  18    12135.34    13234.29    899.77 o 
   8   8  18    14366.06    13799.86    956.32 o 
  10   8  18     7937.42     7569.84    586.13 o 
  12   8  18     7492.45     6961.63    771.23 o 
 -17   9  18     7340.38     6958.10    525.97 o 
 -15   9  18       59.51      491.02    375.33 o 
 -13   9  18       71.44       74.55    282.78 o 
 -11   9  18     3487.70     3483.39    501.30 o 
  -9   9  18    17228.66    16803.29    634.29 o 
  -7   9  18     6196.28     7841.70    496.87 o 
  -5   9  18    10149.95    11567.13    544.90 o 
  -3   9  18     8667.38     7831.04    470.80 o 
  -1   9  18    51866.27    47530.68   1081.30 o 
   1   9  18    22888.18    21747.57   1036.02 o 
   3   9  18    39355.41    39522.93   1467.91 o 
   5   9  18    28973.25    30833.75   1357.36 o 
   7   9  18      886.22     1259.67    416.46 o 
   9   9  18     6773.84     5881.91    709.53 o 
  11   9  18     1067.56     1275.37    528.29 o 
 -16  10  18     4552.70     6085.00    722.38 o 
 -14  10  18     4460.25     4668.51    604.13 o 
 -12  10  18      347.85      704.39    367.62 o 
 -10  10  18     5045.29     4331.74    555.29 o 
  -8  10  18    67129.83    69741.57   1728.84 o 
  -6  10  18   107575.72   109842.55   1705.07 o 
  -4  10  18     1713.38     1295.20    265.72 o 
  -2  10  18    24217.70    25878.17    814.62 o 
   0  10  18     5623.23     4877.71    402.56 o 
   2  10  18    21490.68    20710.08   1102.86 o 
   4  10  18     1655.19     1830.38    462.74 o 
   6  10  18     5997.05     6653.14    722.38 o 
   8  10  18      232.15       53.99    298.21 o 
  10  10  18    67179.26    65132.88   2198.00 o 
 -15  11  18     6871.22     5779.08    676.11 o 
 -13  11  18     2740.04     4306.03    591.28 o 
 -11  11  18     4504.92     5473.16    637.55 o 
  -9  11  18     1162.80      866.35    336.77 o 
  -7  11  18    10823.90    11744.97    579.85 o 
  -5  11  18    16469.24    16123.23    665.88 o 
  -3  11  18    35420.81    37414.04   1003.89 o 
  -1  11  18    35005.65    34599.95    978.22 o 
   1  11  18     4555.25     4989.21    431.66 o 
   3  11  18     2199.61     1146.56    434.46 o 
   5  11  18    16810.70    19648.35   1159.41 o 
   7  11  18     9881.32    10606.97    917.76 o 
   9  11  18     9532.65     9707.21    884.34 o 
 -14  12  18    20767.54    22561.03   1197.98 o 
 -12  12  18    13345.14    15159.80    984.60 o 
 -10  12  18     8729.74     8959.11    786.65 o 
  -8  12  18    10681.78     9630.08    773.80 o 
  -6  12  18     3073.42     2801.55    357.34 o 
  -4  12  18     4642.32     4866.16    419.49 o 
  -2  12  18     7109.85     6710.37    480.68 o 
   0  12  18     1477.93     1121.88    506.44 o 
   2  12  18     3257.45     3131.71    375.89 o 
   4  12  18     5506.16     6640.28    732.67 o 
   6  12  18    16566.57    15483.71   1077.15 o 
   8  12  18       16.70       53.99    336.77 o 
 -13  13  18     8138.46     8678.90    817.50 o 
 -11  13  18       13.08      -38.56    354.77 o 
  -9  13  18      121.54      586.13    372.76 o 
  -7  13  18     2096.16     2339.40    493.59 o 
  -5  13  18      191.67      130.24    277.64 o 
  -3  13  18       13.89      217.92    210.54 o 
  -1  13  18     1324.04     1388.09    306.81 o 
   1  13  18      687.96      685.29    265.72 o 
   3  13  18     1111.95      437.03    362.48 o 
   5  13  18      388.31      714.67    442.17 o 
   7  13  18        8.33      365.05    365.05 o 
 -12  14  18      211.00     -218.51    344.48 o 
 -10  14  18        0.82     -128.54    293.07 o 
  -8  14  18      149.61       43.70    344.48 o 
  -6  14  18     5719.88     4774.45    441.72 o 
  -4  14  18     3250.32     3013.13    394.41 o 
  -2  14  18     4538.18     4265.25    420.04 o 
   0  14  18    10645.81    10543.32    617.28 o 
   2  14  18     2876.23     3071.39    416.27 o 
   4  14  18     1027.19      861.21    465.31 o 
   6  14  18     1511.09     2210.86    573.28 o 
  -9  15  18     4660.75     3707.04    614.41 o 
  -7  15  18       48.85      624.70    401.04 o 
  -5  15  18      848.91      750.04    498.73 o 
  -3  15  18      222.12     -208.30    235.15 o 
  -1  15  18      414.40      143.39    240.24 o 
   1  15  18      476.78      217.84    258.92 o 
   3  15  18       11.38      -65.18    221.13 o 
  -6  16  18     9728.59     9666.07    845.78 o 
  -4  16  18     8013.22     9120.55    616.03 o 
  -2  16  18     7288.68     7679.68    586.74 o 
   0  16  18      364.52      263.14    285.19 o 
 -21   1  19     4538.94     4260.95    410.50 o 
 -19   1  19     6084.56     7912.11    408.24 o 
 -17   1  19     4373.51     4019.17    364.44 o 
 -15   1  19     7738.24     7816.99    421.69 o 
 -13   1  19    17081.58    19250.37    404.81 o 
 -11   1  19     1315.32      905.37    128.21 o 
  -9   1  19      669.57      518.10    142.68 o 
  -7   1  19     5823.30     6192.26    222.26 o 
  -5   1  19   242921.00   242642.31   1400.94 o 
  -3   1  19   208754.25   207723.78   1244.83 o 
  -1   1  19    17031.10    16796.58    277.08 o 
   1   1  19     4701.00     5278.67    230.39 o 
   3   1  19     2007.16     1832.82    148.65 o 
   5   1  19    23136.06    22846.49    501.78 o 
   7   1  19    78283.15    76542.12   2268.70 o 
   9   1  19    14469.19    15890.55   1000.03 o 
  11   1  19     1736.60     1411.35    377.90 o 
 -20   2  19      507.07      407.35    226.40 o 
 -18   2  19    10494.03     9187.84    421.93 o 
 -16   2  19    64546.75    66713.27    986.10 o 
 -14   2  19     9696.11    11252.08    333.79 o 
 -12   2  19     1242.91     1027.20    143.77 o 
 -10   2  19     1871.96     1922.84    140.07 o 
  -8   2  19      861.79     1125.05    111.88 o 
  -6   2  19    14333.40    14675.42    330.96 o 
  -4   2  19    85024.16    83435.59    687.16 o 
  -2   2  19    56607.24    54561.12    533.20 o 
   0   2  19    74854.01    76032.24    607.36 o 
   2   2  19   134694.55   135089.64   1280.06 o 
   4   2  19     8203.92     8648.32    321.85 o 
   6   2  19    25972.39    25500.81    534.23 o 
   8   2  19    21793.00    21837.38    868.92 o 
  10   2  19      153.47      241.65    262.22 o 
 -19   3  19       78.11      127.65    186.30 o 
 -17   3  19     4022.35     4369.03    309.00 o 
 -15   3  19      296.09       92.53    244.80 o 
 -13   3  19    15895.43    15622.65    399.61 o 
 -11   3  19    10363.97    10427.35    277.53 o 
  -9   3  19    23947.23    25618.34    384.22 o 
  -7   3  19    20033.35    19745.27    325.13 o 
  -5   3  19    21030.69    21732.09    369.79 o 
  -3   3  19    28535.32    28641.00    377.94 o 
  -1   3  19    15336.46    15487.99    403.34 o 
   1   3  19    97806.66    97061.98    909.64 o 
   3   3  19     6117.30     5385.85    303.60 o 
   5   3  19    52015.49    52594.38    754.95 o 
   7   3  19      732.52      748.74    149.96 o 
   9   3  19      484.25      313.63    272.50 o 
  11   3  19     4719.18     5678.82    616.98 o 
 -20   4  19     3639.71     2914.94    314.70 o 
 -18   4  19    12899.48    15087.03    860.61 o 
 -16   4  19      219.10      490.21    178.11 o 
 -14   4  19      413.51      314.38    163.23 o 
 -12   4  19    13908.83    14682.70    382.39 o 
 -10   4  19    81019.07    77428.67    824.50 o 
  -8   4  19    11201.00    11012.97    256.02 o 
  -6   4  19    20280.46    19692.72    319.19 o 
  -4   4  19     8022.27     8217.97    247.68 o 
  -2   4  19    12843.16    12695.15    357.60 o 
   0   4  19     7005.51     7315.46    287.11 o 
   2   4  19     6130.24     6399.35    318.55 o 
   4   4  19     2463.43     2358.69    196.44 o 
   6   4  19      373.33      430.72    139.04 o 
   8   4  19    11929.94    10527.56    451.25 o 
  10   4  19      706.88      879.20    352.19 o 
  12   4  19     1913.79     2904.96    524.44 o 
 -19   5  19       11.54     -163.94    183.00 o 
 -17   5  19     4559.59     3870.95    294.04 o 
 -15   5  19     6599.03     5555.82    321.44 o 
 -13   5  19     5705.45     5496.44    327.17 o 
 -11   5  19    20879.63    20827.46    461.97 o 
  -9   5  19     8150.32     7440.06    268.56 o 
  -7   5  19      891.90     1117.07    159.53 o 
  -5   5  19     5934.51     6589.92    292.91 o 
  -3   5  19    30935.09    30110.04    536.03 o 
  -1   5  19    15259.78    15704.77    396.04 o 
   1   5  19    22066.39    22166.99    468.27 o 
   3   5  19    20589.33    19191.90    729.82 o 
   5   5  19      991.91     1337.42    173.95 o 
   7   5  19       12.78       82.81    124.70 o 
   9   5  19     2590.86     2380.44    309.78 o 
  11   5  19     2449.53     1881.80    470.45 o 
  13   5  19     3045.20     3203.17    575.85 o 
 -18   6  19     2052.07     1586.01    244.19 o 
 -16   6  19       68.54      -72.81    152.38 o 
 -14   6  19    14247.92    15069.43    470.39 o 
 -12   6  19    37160.96    38068.49    679.90 o 
 -10   6  19     2317.07     1939.24    170.74 o 
  -8   6  19    13742.90    12628.80    460.23 o 
  -6   6  19    18893.50    17640.64    824.06 o 
  -4   6  19     2731.18     2428.55    189.47 o 
  -2   6  19     1356.23     1592.41    199.70 o 
   0   6  19    21817.44    22733.62    472.69 o 
   2   6  19     2786.39     2476.05    224.85 o 
   4   6  19      641.58      923.41    158.70 o 
   6   6  19     3028.63     3367.50    232.08 o 
   8   6  19        2.97      103.45    156.88 o 
  10   6  19      223.20      193.59    175.16 o 
  12   6  19     4406.18     4509.12    655.54 o 
 -19   7  19      357.28      358.01    223.72 o 
 -17   7  19       82.35     -169.62    169.62 o 
 -15   7  19     6850.97     7289.97    492.19 o 
 -13   7  19    75010.98    77270.38   1017.55 o 
 -11   7  19      216.72      501.59    210.19 o 
  -9   7  19    15244.12    15226.73    561.72 o 
  -7   7  19      415.04      312.72    131.46 o 
  -5   7  19    12107.90    11573.47    347.16 o 
  -3   7  19     1793.55     1685.90    507.73 o 
  -1   7  19     6857.36     6316.08    420.56 o 
   1   7  19     1025.47     1151.56    408.75 o 
   3   7  19    27162.08    26586.84   1179.98 o 
   5   7  19   109421.52   107802.44   1630.57 o 
   7   7  19       44.25      -42.05    222.37 o 
   9   7  19     8124.83     8565.11    447.22 o 
  11   7  19      386.70      431.60    354.77 o 
 -18   8  19     8492.58     8384.37    450.16 o 
 -16   8  19      829.58      859.01    205.60 o 
 -14   8  19     3085.36     2696.73    488.45 o 
 -12   8  19    12617.90    12750.99    835.50 o 
 -10   8  19      385.47      348.22    207.37 o 
  -8   8  19    20262.55    21164.36    713.49 o 
  -6   8  19     1892.28     1751.73    272.60 o 
  -4   8  19     3462.92     4009.16    350.71 o 
  -2   8  19   107363.44   107770.16   1650.06 o 
   0   8  19   144801.25   145013.56   3050.22 o 
   2   8  19      253.30      195.38    254.51 o 
   4   8  19    19650.73    20558.40   1092.57 o 
   6   8  19       16.87      -28.28    282.78 o 
   8   8  19     2352.20     2736.94    279.12 o 
  10   8  19      217.66      111.68    187.85 o 
 -17   9  19     2267.24     1421.63    519.29 o 
 -15   9  19    11585.03    14018.38    946.04 o 
 -13   9  19       14.03      151.68    305.92 o 
 -11   9  19     7762.60     7504.06    712.10 o 
  -9   9  19     2098.94     1978.93    299.40 o 
  -7   9  19    80575.16    80663.84   1429.66 o 
  -5   9  19       13.30     -150.50    150.50 o 
  -3   9  19       97.32      -20.69    173.54 o 
  -1   9  19    55395.57    57252.43   1218.71 o 
   1   9  19      407.87     1449.23    682.54 o 
   3   9  19      467.68      221.09    316.20 o 
   5   9  19    11012.19     9501.54    796.94 o 
   7   9  19     4110.90     3838.15    591.28 o 
   9   9  19    10422.75    10216.22    884.34 o 
  11   9  19    90571.91    91351.68   1476.51 o 
 -16  10  19        0.45     -100.26    336.77 o 
 -14  10  19     2806.76     3629.92    552.71 o 
 -12  10  19        2.48     -257.08    257.08 o 
 -10  10  19       55.32     -226.23    226.23 o 
  -8  10  19     3452.03     3246.30    420.32 o 
  -6  10  19     5142.82     5259.92    410.78 o 
  -4  10  19      239.81      327.58    204.45 o 
  -2  10  19    14717.10    14615.45    637.77 o 
   0  10  19      828.09      446.92    212.47 o 
   2  10  19      611.45      827.79    359.91 o 
   4  10  19       63.95      282.78    316.20 o 
   6  10  19     7121.04     5974.46    704.39 o 
   8  10  19     2114.94     1552.74    485.87 o 
  10  10  19     6444.26    10511.85   1005.17 o 
 -15  11  19        0.85     -321.35    321.35 o 
 -13  11  19     6147.91     8172.46    786.65 o 
 -11  11  19     4020.98     3087.49    542.43 o 
  -9  11  19      841.27      503.87    321.35 o 
  -7  11  19     9639.92    13083.20    618.96 o 
  -5  11  19      358.76      239.23    654.26 o 
  -3  11  19    11528.39    12067.21    624.68 o 
  -1  11  19    38389.98    38084.46   1040.38 o 
   1  11  19     5231.25     4847.77    429.42 o 
   3  11  19     4474.06     4375.44    614.41 o 
   5  11  19     4921.80     5372.90    691.54 o 
   7  11  19      849.26     1043.73    419.03 o 
   9  11  19     4706.56     3617.07    663.26 o 
 -14  12  19    20756.47    25705.07   1303.38 o 
 -12  12  19     9679.39     9858.88    850.92 o 
 -10  12  19       89.33      167.10    357.34 o 
  -8  12  19     4484.31     4236.62    601.56 o 
  -6  12  19      695.84      481.23    227.03 o 
  -4  12  19      549.44      507.17    230.52 o 
  -2  12  19    33003.27    32453.92    978.52 o 
   0  12  19     5248.31     5120.87    454.71 o 
   2  12  19      673.18      328.18    247.73 o 
   4  12  19     2264.23     1534.75    460.17 o 
   6  12  19     2581.86     1853.52    529.58 o 
   8  12  19        1.57     -179.95    298.21 o 
 -13  13  19     6916.13     7221.28    776.37 o 
 -11  13  19     1699.49     1244.25    496.16 o 
  -9  13  19      421.58      442.17    331.63 o 
  -7  13  19       86.00      -77.14    229.82 o 
  -5  13  19      937.78      976.88    280.74 o 
  -3  13  19     4096.39     3710.77    400.58 o 
  -1  13  19        1.53       27.27    216.77 o 
   1  13  19     9151.29     9118.91    594.61 o 
   3  13  19      117.13     -134.11    263.50 o 
   5  13  19     2579.18     1591.30    511.58 o 
 -10  14  19      389.90       25.71    372.76 o 
  -8  14  19     2832.79     3699.33    593.85 o 
  -6  14  19     1139.53     1256.54    311.72 o 
  -4  14  19     2892.15     2654.02    442.17 o 
  -2  14  19      171.24     -129.10    218.90 o 
   0  14  19       54.98      -72.45    225.39 o 
   2  14  19     1369.71      543.35    402.32 o 
   4  14  19     6798.46     5326.62    750.66 o 
  -9  15  19    15185.13    13260.00   1000.03 o 
  -7  15  19      395.86      357.34    419.03 o 
  -5  15  19     3105.50     3613.22    520.58 o 
  -3  15  19     1294.99     1243.40    420.32 o 
  -1  15  19     3625.39     3376.27    489.73 o 
   1  15  19      201.61      474.75    308.08 o 
 -20   0  20     3131.49     2784.14    555.29 o 
 -18   0  20     3224.95     3593.31    344.67 o 
 -16   0  20    21893.03    18961.31    636.82 o 
 -14   0  20      399.57      370.33    196.92 o 
 -12   0  20   103021.52   104257.40   1365.06 o 
 -10   0  20    30799.27    29279.29    655.40 o 
  -8   0  20    18006.38    16079.56    476.30 o 
  -6   0  20    17640.62    17174.36    628.55 o 
  -4   0  20   202090.70   205822.88   1654.60 o 
  -2   0  20     3609.02     3257.65    207.26 o 
   0   0  20    35200.52    34042.71    566.50 o 
   2   0  20     2742.64     3247.03    326.03 o 
   4   0  20    54787.27    50892.00    888.19 o 
   6   0  20     1313.25      825.22    295.64 o 
   8   0  20    19791.37    22797.54   1015.45 o 
  10   0  20     7199.41     6601.72    627.27 o 
 -19   1  20     1440.26     1605.53    253.33 o 
 -17   1  20    28619.61    28144.32    537.54 o 
 -15   1  20    21853.83    21050.66    505.01 o 
 -13   1  20        8.23      225.53    140.26 o 
 -11   1  20     5797.25     5914.64    250.41 o 
  -9   1  20     1600.53     1156.33    127.01 o 
  -7   1  20      205.99      270.35     87.14 o 
  -5   1  20     9555.08    10249.10    397.90 o 
  -3   1  20     4545.99     5553.86    287.45 o 
  -1   1  20     7181.32     7157.66    272.76 o 
   1   1  20   101070.61   104335.98    756.69 o 
   3   1  20    20525.94    20889.35    396.35 o 
   5   1  20     8509.87     7766.85    327.61 o 
   7   1  20     2871.70     3219.84    318.68 o 
   9   1  20      546.60      366.26    199.86 o 
 -20   2  20      133.81     -204.36    204.36 o 
 -18   2  20     4254.29     2958.30    276.02 o 
 -16   2  20    10373.10    10719.20    441.39 o 
 -14   2  20     2084.31     2223.32    187.62 o 
 -12   2  20        5.64      -73.54    105.32 o 
 -10   2  20     9970.34    10346.75    274.92 o 
  -8   2  20    33257.34    31559.55    430.45 o 
  -6   2  20    18251.34    18008.10    316.75 o 
  -4   2  20     4374.45     4871.66    187.59 o 
  -2   2  20     2248.07     2495.07    137.03 o 
   0   2  20    41723.71    42363.14    502.93 o 
   2   2  20    85465.75    88578.82    884.87 o 
   4   2  20    25702.59    24217.75    515.04 o 
   6   2  20      284.23      437.27    141.23 o 
   8   2  20     7705.41     7430.07    431.59 o 
  10   2  20     9240.80     8501.52    719.81 o 
 -19   3  20    17684.08    19081.83    806.72 o 
 -17   3  20     5288.81     3567.28    307.59 o 
 -15   3  20    28110.34    29157.09    643.62 o 
 -13   3  20    15509.39    17677.61    426.93 o 
 -11   3  20   147311.92   146989.16   1630.95 o 
  -9   3  20    39321.82    38684.35    483.37 o 
  -7   3  20    14957.99    14092.57    290.53 o 
  -5   3  20      373.02      400.25     88.71 o 
  -3   3  20     3456.98     4006.83    196.00 o 
  -1   3  20     5305.60     5547.20    416.33 o 
   1   3  20   111718.25   112046.66   1018.84 o 
   3   3  20    51360.99    54027.42    768.65 o 
   5   3  20     1144.34     1194.65    161.54 o 
   7   3  20    20525.41    20251.59    500.10 o 
   9   3  20     2764.69     2367.67    439.60 o 
  11   3  20        4.14      408.75    326.49 o 
 -20   4  20     3835.42     2524.14    316.94 o 
 -18   4  20     3762.30     2705.53    285.86 o 
 -16   4  20     3815.82     3464.22    320.87 o 
 -14   4  20     4807.84     4647.82    378.68 o 
 -12   4  20    24685.66    22614.04    471.29 o 
 -10   4  20    54724.33    57448.59    721.03 o 
  -8   4  20    33096.84    33088.19    436.31 o 
  -6   4  20     5901.00     6793.73    212.37 o 
  -4   4  20     3083.95     2955.65    173.66 o 
  -2   4  20    31677.94    31746.63    564.79 o 
   0   4  20     2115.98     1932.18    175.90 o 
   2   4  20      292.52       59.95    159.17 o 
   4   4  20     8258.24     7791.43    317.87 o 
   6   4  20     6765.89     5985.39    295.11 o 
   8   4  20     5336.03     4829.71    356.38 o 
  10   4  20      764.37      668.40    341.91 o 
  12   4  20       11.03      388.19    311.06 o 
 -19   5  20    16326.65    15743.20    561.58 o 
 -17   5  20       47.93      -41.88    172.40 o 
 -15   5  20     3872.59     4191.64    371.74 o 
 -13   5  20     2374.96     2453.68    233.41 o 
 -11   5  20    11723.99    11819.01    408.53 o 
  -9   5  20     1950.73     1707.69    238.59 o 
  -7   5  20   101194.18    98695.12   1094.80 o 
  -5   5  20     1236.63      825.35    149.52 o 
  -3   5  20     3713.96     3251.13    213.72 o 
  -1   5  20    15474.85    13961.01    388.02 o 
   1   5  20      728.61      707.11    144.58 o 
   3   5  20     1295.87     1093.68    166.07 o 
   5   5  20     2436.40     2879.13    217.32 o 
   7   5  20    19453.45    18230.52    475.56 o 
   9   5  20     1664.65     1523.22    244.45 o 
  11   5  20    12095.96    13905.26    971.75 o 
 -18   6  20      476.23      125.97    190.63 o 
 -16   6  20     1564.49     1665.02    362.15 o 
 -14   6  20     7016.62     7137.07    617.30 o 
 -12   6  20    21987.95    22983.55    546.00 o 
 -10   6  20      271.69       38.28    143.14 o 
  -8   6  20    21176.40    21164.66    499.26 o 
  -6   6  20    32788.74    32922.60    639.54 o 
  -4   6  20     2892.82     2769.85    234.76 o 
  -2   6  20     4278.60     3940.98    244.65 o 
   0   6  20    15689.21    15419.25    438.05 o 
   2   6  20    12541.99    12547.06    496.16 o 
   4   6  20    25731.09    26122.94    540.11 o 
   6   6  20    21229.76    20539.10    491.27 o 
   8   6  20     2272.58     1768.44    249.33 o 
  10   6  20     5369.10     5995.28    386.50 o 
  12   6  20     2757.45     2249.42    550.14 o 
 -17   7  20     3806.38     4898.77    334.48 o 
 -15   7  20     1616.20     1496.01    221.01 o 
 -13   7  20    59723.71    64048.04   1120.85 o 
 -11   7  20    15430.22    16701.10    477.97 o 
  -9   7  20       25.52      108.14    133.55 o 
  -7   7  20     1572.36     1364.51    184.85 o 
  -5   7  20     4510.28     4631.05    256.18 o 
  -3   7  20     7307.34     6973.12    310.76 o 
  -1   7  20    95090.16    96574.06   1565.55 o 
   1   7  20    26827.86    26871.23    810.58 o 
   3   7  20     5221.49     5155.21    339.44 o 
   5   7  20    24352.05    23945.64    532.04 o 
   7   7  20      693.80      523.45    338.06 o 
   9   7  20      253.18       84.16    179.23 o 
  11   7  20     3473.20     3403.69    601.56 o 
 -18   8  20     3586.17     2991.06    307.34 o 
 -16   8  20     1109.97     1461.76    284.31 o 
 -14   8  20      985.24      806.36    285.35 o 
 -12   8  20     3512.55     4203.43    827.79 o 
 -10   8  20     2914.05     2893.92    330.52 o 
  -8   8  20     3536.67     3236.55    401.73 o 
  -6   8  20      535.48      288.37    241.65 o 
  -4   8  20    15632.41    16421.07    655.17 o 
  -2   8  20    15928.99    16728.35    654.34 o 
   0   8  20    29420.64    28069.06    852.18 o 
   2   8  20     4472.53     4632.52    557.86 o 
   4   8  20     4261.05     5000.14    619.55 o 
   6   8  20       38.82       69.41    313.63 o 
   8   8  20     4737.57     4843.72    358.56 o 
  10   8  20    11059.58    10062.58    541.15 o 
 -17   9  20     1883.90     1780.88    308.99 o 
 -15   9  20     3379.25     3429.40    568.14 o 
 -13   9  20     7571.45     6838.23    691.54 o 
 -11   9  20     2062.13     2647.89    514.15 o 
  -9   9  20    12173.56    10429.98    546.23 o 
  -7   9  20     2559.27     2305.78    381.76 o 
  -5   9  20        2.12     -145.60    145.60 o 
  -3   9  20      421.48      236.21    198.00 o 
  -1   9  20    19008.80    18859.18    715.52 o 
   1   9  20     9309.65     8819.48    533.00 o 
   3   9  20     1665.28     1221.11    411.32 o 
   5   9  20     3427.56     3282.87    542.43 o 
   7   9  20     1408.72     2437.08    534.72 o 
   9   9  20     4869.09     4997.57    688.96 o 
 -16  10  20     5082.98     7696.87    794.37 o 
 -14  10  20     1824.14     3341.99    565.57 o 
 -12  10  20     4633.40     4730.21    609.27 o 
 -10  10  20     4726.46     4815.04    606.70 o 
  -8  10  20    10860.57    10528.22   1273.81 o 
  -6  10  20     1290.46     1723.32    291.65 o 
  -4  10  20     1015.79      520.19    215.40 o 
  -2  10  20    21418.26    24358.66   1028.31 o 
   0  10  20     2052.67     2455.62    335.38 o 
   2  10  20    14717.48    12781.14    629.43 o 
   4  10  20     2226.09     1293.09    462.74 o 
   6  10  20    10682.31     9259.89    863.78 o 
   8  10  20      172.15      429.32    359.91 o 
 -15  11  20     1493.87     1120.85    498.73 o 
 -13  11  20     9586.64    10750.94    876.63 o 
 -11  11  20     1632.96     1318.80    411.32 o 
  -9  11  20      457.56       -7.71    269.93 o 
  -7  11  20       63.12      252.06    221.21 o 
  -5  11  20      175.83      372.53    223.83 o 
  -3  11  20    79771.94    77518.27   1503.80 o 
  -1  11  20    66254.77    63456.15   1527.03 o 
   1  11  20     1198.03      607.42    260.23 o 
   3  11  20      333.55     -146.53    311.06 o 
   5  11  20      778.61      894.63    424.18 o 
   7  11  20     2405.18     2282.84    542.43 o 
 -14  12  20    26646.41    28358.10   1393.35 o 
 -12  12  20      198.26      488.45    413.89 o 
 -10  12  20    15959.42    16856.50   1028.31 o 
  -8  12  20     5677.22     5282.92    660.69 o 
  -6  12  20    10252.11    10112.16    577.15 o 
  -4  12  20      293.65      343.12    212.08 o 
  -2  12  20    14839.29    14648.91    712.10 o 
   0  12  20      733.24      582.25    253.58 o 
   2  12  20      203.57     -188.95    188.95 o 
   4  12  20    15002.10    16555.72   1113.14 o 
   6  12  20        0.40     -226.23    280.21 o 
 -11  13  20     3246.04     1894.65    537.29 o 
  -9  13  20     7474.90     6033.58    696.68 o 
  -7  13  20    12019.20    11767.38    782.80 o 
  -5  13  20     5538.28     6132.28    495.90 o 
  -3  13  20       62.02      287.98    242.63 o 
  -1  13  20     8411.42     7708.58    541.98 o 
   1  13  20     4095.28     2890.99    393.53 o 
   3  13  20    19253.99    20250.37    866.80 o 
   5  13  20    12680.04    15033.83   1138.85 o 
 -10  14  20     4779.65     3172.32    616.98 o 
  -8  14  20     9654.96     9285.60    871.49 o 
  -6  14  20       23.36      -10.04    224.49 o 
  -4  14  20     1073.13     1420.36    343.67 o 
  -2  14  20      239.47       11.00    255.28 o 
   0  14  20     3346.27     2703.81    577.14 o 
   2  14  20      661.33      431.70    293.88 o 
  -7  15  20     1863.12     1928.07    555.29 o 
  -5  15  20     1585.80     1664.44    377.16 o 
  -3  15  20     4579.18     3941.75    596.42 o 
  -1  15  20        2.24     -218.05    218.05 o 
 -19   1  21    10076.34    10754.52    456.36 o 
 -17   1  21      446.50      348.96    152.35 o 
 -15   1  21     6352.39     5352.33    267.25 o 
 -13   1  21        0.03      317.39    133.09 o 
 -11   1  21     4056.02     5061.79    240.92 o 
  -9   1  21    18328.79    17177.89    361.21 o 
  -7   1  21    27719.43    27925.43    407.22 o 
  -5   1  21     2880.47     2519.52    177.40 o 
  -3   1  21     3416.76     3536.24    152.05 o 
  -1   1  21    40073.36    39095.85    441.12 o 
   1   1  21     2877.82     4167.24    258.88 o 
   3   1  21     6613.04     6484.37    311.51 o 
   5   1  21     8289.29     8966.61    382.29 o 
   7   1  21     7610.05     6684.61    636.26 o 
   9   1  21     1369.65      816.17    241.53 o 
 -20   2  21     8460.47     8082.00    445.00 o 
 -18   2  21     1617.10     1186.30    226.77 o 
 -16   2  21    12638.22    10153.46    426.50 o 
 -14   2  21     3632.09     3290.35    212.50 o 
 -12   2  21     9079.01     9563.00    284.44 o 
 -10   2  21    56007.79    56711.95    615.12 o 
  -8   2  21      346.84      605.54    105.46 o 
  -6   2  21     2559.44     2278.59    140.48 o 
  -4   2  21      250.89      277.22     86.54 o 
  -2   2  21    26172.13    24530.38    371.69 o 
   0   2  21    30208.29    30059.39    432.97 o 
   2   2  21   183075.52   178616.45   1388.06 o 
   4   2  21     5612.18     6300.45    307.15 o 
   6   2  21        1.17       16.86    143.27 o 
   8   2  21      209.99      -54.67    181.54 o 
  10   2  21       85.75      120.83    264.79 o 
 -19   3  21     8235.79     7859.09    484.21 o 
 -17   3  21     3055.80     2276.58    260.05 o 
 -15   3  21      266.07     -123.87    165.44 o 
 -13   3  21     1870.30     1510.21    181.80 o 
 -11   3  21    22033.62    20309.87    382.85 o 
  -9   3  21     8711.97     8585.94    259.76 o 
  -7   3  21       13.69      152.85     91.28 o 
  -5   3  21      135.07      182.93     82.53 o 
  -3   3  21     1304.72     1779.42    228.57 o 
  -1   3  21     7231.34     6734.36    303.31 o 
   1   3  21    84671.92    84041.14    880.32 o 
   3   3  21     6699.91     6709.84    537.43 o 
   5   3  21      818.14     1115.42    164.85 o 
   7   3  21     6737.96     6767.90    326.83 o 
   9   3  21     1484.05     1375.36    411.32 o 
  11   3  21      518.12      922.90    401.04 o 
 -18   4  21    26264.13    27765.10    694.81 o 
 -16   4  21     4027.65     3175.27    274.42 o 
 -14   4  21        1.43     -125.06    147.86 o 
 -12   4  21    34659.45    35558.61    592.12 o 
 -10   4  21   105845.76   104486.04   1020.71 o 
  -8   4  21    19675.82    19353.15    413.66 o 
  -6   4  21     2127.77     2127.76    161.86 o 
  -4   4  21    17753.66    19025.29    483.22 o 
  -2   4  21    31559.86    31382.01    580.48 o 
   0   4  21     3870.59     3684.95    261.40 o 
   2   4  21    31183.30    30892.63    877.92 o 
   4   4  21     4807.35     4407.84    257.06 o 
   6   4  21    34118.05    31182.91    616.72 o 
   8   4  21    32741.37    31482.86    777.12 o 
  10   4  21    15612.09    17517.19   1041.16 o 
  12   4  21     1951.19     2092.60    511.58 o 
 -19   5  21     5657.64     4719.01    362.33 o 
 -17   5  21        0.95      245.40    184.54 o 
 -15   5  21     8769.04     8967.08    687.07 o 
 -13   5  21      120.88     -132.93    147.89 o 
 -11   5  21    10651.13     9993.15    341.60 o 
  -9   5  21    30665.29    28277.09    594.66 o 
  -7   5  21   124008.34   124083.61   1286.73 o 
  -5   5  21    82901.82    84465.48   1004.58 o 
  -3   5  21     2580.86     2736.10    209.93 o 
  -1   5  21      221.80      268.49    126.72 o 
   1   5  21      775.38      774.62    161.59 o 
   3   5  21      692.32      669.20    159.48 o 
   5   5  21    13977.03    14345.48    428.50 o 
   7   5  21    13896.60    12959.38    507.35 o 
   9   5  21      173.02      421.74    205.69 o 
  11   5  21     1081.04      848.35    444.74 o 
 -18   6  21     1037.38      936.80    238.61 o 
 -16   6  21     9986.69    10858.78    447.73 o 
 -14   6  21    27997.73    29300.47    648.79 o 
 -12   6  21    22223.10    23314.44    669.57 o 
 -10   6  21     1075.89      695.13    206.38 o 
  -8   6  21    27430.75    27213.37    577.61 o 
  -6   6  21      149.61      624.34    174.08 o 
  -4   6  21    59189.93    59018.87    823.38 o 
  -2   6  21     1011.33      879.69    164.90 o 
   0   6  21     7090.83     6401.70    412.76 o 
   2   6  21     5007.09     3939.07    260.86 o 
   4   6  21    78074.49    79920.29    994.37 o 
   6   6  21    11167.48    11407.47    467.55 o 
   8   6  21      671.90      901.10    255.79 o 
  10   6  21     7034.63     7556.13    433.25 o 
 -17   7  21     3304.16     3785.60    369.28 o 
 -15   7  21      787.87      913.54    236.34 o 
 -13   7  21     2825.42     2957.11    363.76 o 
 -11   7  21     1040.42     1111.39    197.89 o 
  -9   7  21      873.32     1197.17    186.31 o 
  -7   7  21     8808.76     8107.64    347.15 o 
  -5   7  21     8522.88     8156.18    335.83 o 
  -3   7  21     1799.69     1420.50    186.88 o 
  -1   7  21     7021.27     6792.05    312.32 o 
   1   7  21        8.23      -77.12    122.56 o 
   3   7  21     1979.92     2113.31    247.77 o 
   5   7  21    15687.98    15782.53    451.81 o 
   7   7  21     7120.68     7583.33    417.76 o 
   9   7  21    14629.49    15304.61    572.94 o 
  11   7  21       74.92     -293.07    293.07 o 
 -16   8  21     4258.53     4324.01    377.20 o 
 -14   8  21    10390.32     9630.06    479.14 o 
 -12   8  21    13099.71    13448.24    527.41 o 
 -10   8  21     1372.61      781.32    190.92 o 
  -8   8  21     4260.60     4166.37    272.13 o 
  -6   8  21       16.15      -69.83    162.69 o 
  -4   8  21     1571.97     1002.20    266.46 o 
  -2   8  21    27858.53    28209.60   1483.33 o 
   0   8  21     6807.64     6905.98    463.68 o 
   2   8  21       16.07       79.25    237.80 o 
   4   8  21    10969.25    10684.10    856.06 o 
   6   8  21    11100.49    10229.49    456.23 o 
   8   8  21      650.99      560.63    206.28 o 
  10   8  21       27.47       38.25    207.90 o 
 -17   9  21     2365.19     2211.02    328.47 o 
 -15   9  21    11313.23    14036.86    580.83 o 
 -13   9  21      590.24      586.87    228.28 o 
 -11   9  21     2979.09     3167.18    521.87 o 
  -9   9  21      382.86      512.39    222.23 o 
  -7   9  21     2300.92     2478.73    326.83 o 
  -5   9  21     9096.19     9280.72    529.87 o 
  -3   9  21     3533.73     3779.35    379.01 o 
  -1   9  21    18260.72    19330.40    739.30 o 
   1   9  21     3617.06     3395.04    538.58 o 
   3   9  21    14211.17    13856.42    971.75 o 
   5   9  21    19305.24    16509.45   1059.15 o 
   7   9  21    17726.55    17488.91   1128.57 o 
   9   9  21     5619.45     4864.12    388.88 o 
 -16  10  21       15.05      271.73    249.36 o 
 -14  10  21     3957.05     4804.76    634.98 o 
 -12  10  21      213.76      300.78    336.77 o 
 -10  10  21     4228.90     4421.71    588.71 o 
  -8  10  21     1784.87     1914.56    394.61 o 
  -6  10  21     5014.09     4601.27    408.81 o 
  -4  10  21     5961.09     5915.08    452.88 o 
  -2  10  21    23594.49    23558.23    824.56 o 
   0  10  21      267.59      726.06    257.65 o 
   2  10  21      448.07      432.35    252.36 o 
   4  10  21     3093.08     1807.25    483.30 o 
   6  10  21      661.57     1156.84    449.88 o 
   8  10  21      967.70      879.20    437.03 o 
 -15  11  21     2871.28     2766.14    598.99 o 
 -13  11  21     1177.59     1251.96    447.31 o 
 -11  11  21     6217.24     5840.78    691.54 o 
  -9  11  21     5577.26     4681.36    593.85 o 
  -7  11  21    11792.72    10789.35    631.12 o 
  -5  11  21     5326.77     5082.96    437.91 o 
  -3  11  21     3155.14     3064.61    376.01 o 
  -1  11  21     1856.94     1721.21    324.17 o 
   1  11  21      636.21      330.28    246.64 o 
   3  11  21      919.18      646.36    255.36 o 
   5  11  21      778.92      976.89    444.74 o 
   7  11  21     6144.90     6375.50    791.80 o 
 -12  12  21     6955.79     6835.66    768.66 o 
 -10  12  21      492.93      367.62    385.61 o 
  -8  12  21     4035.35     3653.06    598.99 o 
  -6  12  21      379.16      260.38    230.32 o 
  -4  12  21      515.50      813.74    267.20 o 
  -2  12  21    21266.45    20589.12   1010.31 o 
   0  12  21     3907.71     3220.64    408.90 o 
   2  12  21     1376.81     1586.90    336.58 o 
   4  12  21    28678.47    31661.54   1563.02 o 
   6  12  21     2146.62     1835.53    539.86 o 
 -11  13  21       91.02     -125.97    380.47 o 
  -9  13  21     8713.17     8622.34    840.64 o 
  -7  13  21      416.64      510.91    277.68 o 
  -5  13  21      167.39      539.00    264.21 o 
  -3  13  21     1858.18     1611.96    350.73 o 
  -1  13  21     3401.95     3641.75    575.85 o 
   1  13  21       83.10      118.20    254.41 o 
   3  13  21    23384.53    22705.48    941.27 o 
  -8  14  21    19291.22    22460.77   1269.96 o 
  -6  14  21      284.56       20.88    271.22 o 
  -4  14  21    30840.31    31243.96   1285.38 o 
  -2  14  21     2150.42     1272.09    363.51 o 
   0  14  21      189.53     -158.10    235.82 o 
   2  14  21     3452.55     2615.94    435.35 o 
 -18   0  22     6417.51     6080.17    573.28 o 
 -16   0  22        3.31     -155.84    186.28 o 
 -14   0  22        0.93      294.88    193.81 o 
 -12   0  22    13963.74    16835.68    551.96 o 
 -10   0  22     8983.21    10406.18    430.81 o 
  -8   0  22     4422.63     3868.66    334.20 o 
  -6   0  22     6119.72     6514.05    295.95 o 
  -4   0  22     3537.72     4017.64    362.85 o 
  -2   0  22    48280.26    46638.65    699.36 o 
   0   0  22    34553.64    34287.32    598.76 o 
   2   0  22     5943.80     5831.64    293.72 o 
   4   0  22     8420.97     8604.59    406.33 o 
   6   0  22    31387.37    32730.97   1221.11 o 
   8   0  22    32009.25    30234.76   1215.97 o 
 -19   1  22     1786.22     1822.91    261.56 o 
 -17   1  22     4557.26     3751.78    339.15 o 
 -15   1  22     7514.15     8290.04    322.72 o 
 -13   1  22    62518.48    60568.82    740.95 o 
 -11   1  22     1694.62     1761.11    289.09 o 
  -9   1  22     3805.65     3510.08    190.85 o 
  -7   1  22      287.00      358.03     98.74 o 
  -5   1  22      188.77      164.90     85.65 o 
  -3   1  22     4565.12     4697.53    247.29 o 
  -1   1  22        2.10      261.92     86.52 o 
   1   1  22    64170.18    64989.81    749.98 o 
   3   1  22    10065.41    10494.50    319.35 o 
   5   1  22    11924.72    11995.39    403.87 o 
   7   1  22     7305.13     6747.77    447.75 o 
   9   1  22      361.18      227.89    194.48 o 
 -18   2  22       12.36      449.95    206.96 o 
 -16   2  22       10.60     -143.80    143.80 o 
 -14   2  22     4534.24     5160.50    238.60 o 
 -12   2  22     3721.13     2987.29    184.05 o 
 -10   2  22      668.72      862.91    131.37 o 
  -8   2  22     8972.11     8614.06    255.16 o 
  -6   2  22     9142.69     9289.35    265.68 o 
  -4   2  22      132.19      583.83    212.43 o 
  -2   2  22     1498.33     1606.55    141.46 o 
   0   2  22    29017.78    28357.28    432.41 o 
   2   2  22     4170.60     5256.90    888.20 o 
   4   2  22     4384.47     4321.88    267.26 o 
   6   2  22       66.63       81.58    141.09 o 
   8   2  22     1003.55      821.01    248.83 o 
  10   2  22     8985.70     9331.87    778.94 o 
 -19   3  22    30332.52    30759.18    748.29 o 
 -17   3  22      403.03      299.17    187.94 o 
 -15   3  22     7082.84     6797.00    360.27 o 
 -13   3  22    17053.01    15704.92    419.59 o 
 -11   3  22    49047.12    49249.96    587.93 o 
  -9   3  22     2206.46     2184.61    218.57 o 
  -7   3  22     3539.03     3063.45    163.26 o 
  -5   3  22     5898.02     5971.65    241.60 o 
  -3   3  22    23972.92    22537.55    602.23 o 
  -1   3  22    20369.98    20526.60    488.52 o 
   1   3  22    73898.13    72323.90    822.52 o 
   3   3  22     7731.54     7897.51    327.01 o 
   5   3  22     1371.19     1154.41    213.26 o 
   7   3  22    19531.01    19128.39    511.17 o 
   9   3  22     6323.95     5642.83    622.12 o 
  11   3  22     8804.23     8239.30    781.51 o 
 -18   4  22     2600.24     1453.64    309.91 o 
 -16   4  22     6546.14     7688.38    392.04 o 
 -14   4  22     1416.79      880.35    199.18 o 
 -12   4  22     8758.48     8286.28    321.04 o 
 -10   4  22    25374.68    23678.10    481.51 o 
  -8   4  22    49797.26    48073.00    769.23 o 
  -6   4  22    45947.16    44571.17    589.54 o 
  -4   4  22    20093.84    20216.46    606.53 o 
  -2   4  22     6745.61     6909.20    320.00 o 
   0   4  22     8934.43     8515.43    351.37 o 
   2   4  22       20.50      -38.34    123.56 o 
   4   4  22     2867.42     3159.62    231.09 o 
   6   4  22    40085.48    40029.63    720.20 o 
   8   4  22    31678.44    31712.49    791.52 o 
  10   4  22    14048.80    14481.12    964.04 o 
 -17   5  22     6231.49     6250.87    379.84 o 
 -15   5  22       64.05       53.78    161.74 o 
 -13   5  22     8885.19     8234.57    380.09 o 
 -11   5  22    13708.38    13134.53    676.95 o 
  -9   5  22    22348.76    22030.50    568.14 o 
  -7   5  22    31243.57    31451.67    631.69 o 
  -5   5  22    79850.91    80720.30   1002.71 o 
  -3   5  22    20704.74    20295.51    492.03 o 
  -1   5  22    15733.09    15004.22    746.83 o 
   1   5  22     7042.17     6540.76    316.33 o 
   3   5  22     6357.53     6846.12    316.79 o 
   5   5  22      347.45      696.38    174.24 o 
   7   5  22    31933.34    31296.34    857.35 o 
   9   5  22     8355.69     7984.11    443.59 o 
  11   5  22    19946.24    22440.20   1254.53 o 
 -18   6  22    14172.92    14781.95    591.41 o 
 -16   6  22     4701.60     3985.71    311.34 o 
 -14   6  22      145.78      -92.26    192.71 o 
 -12   6  22      477.55     1305.35    513.69 o 
 -10   6  22      704.46      521.68    182.81 o 
  -8   6  22    26323.00    27213.09    600.05 o 
  -6   6  22    78664.50    77928.77   1498.16 o 
  -4   6  22    13608.25    13327.11    905.94 o 
  -2   6  22     1093.85      816.16    313.59 o 
   0   6  22       88.65     -203.84    207.05 o 
   2   6  22     2988.69     2980.80    305.69 o 
   4   6  22    25885.81    26839.19    658.14 o 
   6   6  22    21718.87    20638.53    520.55 o 
   8   6  22       80.82     -115.10    254.51 o 
  10   6  22     1954.75     1393.35    470.45 o 
 -17   7  22    31458.14    34543.78   1773.83 o 
 -15   7  22      343.72      164.29    206.42 o 
 -13   7  22    16235.60    15168.26    568.24 o 
 -11   7  22        0.91     -138.64    138.64 o 
  -9   7  22       89.36       24.37    140.12 o 
  -7   7  22     2433.33     2402.93    227.00 o 
  -5   7  22    12370.76    13383.59    427.15 o 
  -3   7  22      452.85      271.17    232.97 o 
  -1   7  22      884.20      803.51    167.17 o 
   1   7  22    17442.69    17376.13    468.01 o 
   3   7  22    10030.89     9383.35    433.67 o 
   5   7  22    55588.87    52402.27    818.27 o 
   7   7  22       57.34      -60.65    168.16 o 
   9   7  22      214.97      192.41    245.51 o 
 -16   8  22     1042.62     1036.34    283.61 o 
 -14   8  22      593.84      356.79    215.95 o 
 -12   8  22      773.47      739.90    248.08 o 
 -10   8  22     5480.77     6366.25    329.71 o 
  -8   8  22    17930.83    19380.90    836.17 o 
  -6   8  22     7658.85     9076.88    355.31 o 
  -4   8  22     1078.86     1192.35    264.26 o 
  -2   8  22     5663.56     5816.26    557.86 o 
   0   8  22     6059.06     6454.84    460.49 o 
   2   8  22      598.53      286.55    223.39 o 
   4   8  22       68.40      735.24    344.48 o 
   6   8  22     1575.63     1812.21    256.15 o 
   8   8  22    11330.64    10180.16    491.54 o 
 -15   9  22      166.60      262.86    232.24 o 
 -13   9  22     2812.05     3429.86    415.18 o 
 -11   9  22     4351.33     5516.00    381.56 o 
  -9   9  22      628.94      598.81    173.24 o 
  -7   9  22      175.16       21.66    187.21 o 
  -5   9  22      916.67      633.79    232.95 o 
  -3   9  22     6090.62     5301.05    515.44 o 
  -1   9  22      652.46      546.08    385.61 o 
   1   9  22        2.27      203.09    272.50 o 
   3   9  22      313.13     -269.93    269.93 o 
   5   9  22     1897.21     1573.31    460.17 o 
   7   9  22      661.02      645.26    401.04 o 
 -14  10  22      808.30      987.52    250.13 o 
 -12  10  22      820.76      197.95    316.20 o 
 -10  10  22      172.98     -100.26    275.07 o 
  -8  10  22     9959.28     9624.00    572.57 o 
  -6  10  22    13393.13    12660.82    996.17 o 
  -4  10  22      351.04      234.46    226.23 o 
  -2  10  22     1447.06     1699.31    302.63 o 
   0  10  22     1638.49     1259.85    380.47 o 
   2  10  22     9550.09     8036.05    549.90 o 
   4  10  22    12046.72    12447.64    958.90 o 
   6  10  22     8413.24     8079.91    843.21 o 
 -13  11  22    11325.48    12098.02    910.05 o 
 -11  11  22     5027.77     3943.55    601.56 o 
  -9  11  22     2813.95     2827.84    514.15 o 
  -7  11  22      162.78      384.41    246.19 o 
  -5  11  22      398.04      665.73    251.76 o 
  -3  11  22     3424.98     2869.47    374.63 o 
  -1  11  22     1039.14      707.29    268.08 o 
   1  11  22    10132.24    10599.35    622.16 o 
   3  11  22      828.78      721.18    271.76 o 
   5  11  22     5127.30     5087.54    724.96 o 
 -12  12  22      183.25      221.09    403.61 o 
 -10  12  22      865.27        0.00    365.05 o 
  -8  12  22      150.20      209.66    240.81 o 
  -6  12  22     5326.54     5304.69    473.22 o 
  -4  12  22      707.34      705.26    358.62 o 
  -2  12  22       13.63      -74.11    210.49 o 
   0  12  22      984.20     1747.06    352.55 o 
   2  12  22    15021.94    14323.89    749.87 o 
   4  12  22     8230.11     8239.30    889.48 o 
  -9  13  22    19036.55    20789.77   1218.54 o 
  -7  13  22     9435.42     8778.85    600.73 o 
  -5  13  22    31042.44    31080.38   1052.73 o 
  -3  13  22    13843.41    14338.74    750.75 o 
  -1  13  22      584.56      542.81    279.92 o 
   1  13  22      319.64       67.28    326.49 o 
   3  13  22    21773.82    24603.23   1004.65 o 
  -6  14  22     5775.26     5246.35    519.12 o 
  -4  14  22    17427.20    19536.88   2027.05 o 
  -2  14  22     1102.99     1313.78    361.69 o 
   0  14  22     2996.21     2155.89    408.57 o 
 -19   1  23      125.29      147.42    194.04 o 
 -17   1  23     2100.04     1512.85    197.09 o 
 -15   1  23      517.31     1204.16    188.20 o 
 -13   1  23     1093.75     1484.12    176.89 o 
 -11   1  23    17889.14    20882.90    425.99 o 
  -9   1  23     8658.11     7785.20    261.80 o 
  -7   1  23     2161.89     2324.88    152.23 o 
  -5   1  23    26247.85    27324.76    413.37 o 
  -3   1  23     5048.09     5707.72    202.68 o 
  -1   1  23     1101.65      570.00    122.46 o 
   1   1  23      688.36     1157.44    222.17 o 
   3   1  23     1565.58     1512.18    161.47 o 
   5   1  23     3912.73     3500.26    257.15 o 
   7   1  23    37362.89    34249.54    920.42 o 
   9   1  23    23414.01    24033.42    791.30 o 
 -18   2  23     1660.69     2021.29    271.43 o 
 -16   2  23     4650.40     5234.15    332.69 o 
 -14   2  23    72967.14    75653.99    788.51 o 
 -12   2  23     1206.78      883.43    139.48 o 
 -10   2  23    13100.88    13089.19    340.00 o 
  -8   2  23    11390.64    11272.09    381.46 o 
  -6   2  23     5658.10     5531.15    215.15 o 
  -4   2  23    34995.46    33964.78    520.41 o 
  -2   2  23   114587.49   112887.91    924.40 o 
   0   2  23      321.00      403.14    118.52 o 
   2   2  23     3013.91     2938.99    199.45 o 
   4   2  23    25960.04    24987.67    565.31 o 
   6   2  23     1682.36     1589.75    314.85 o 
   8   2  23     1415.79     1440.35    280.85 o 
  10   2  23     4750.01     4560.54    598.99 o 
 -19   3  23     6350.84     7477.39    540.27 o 
 -17   3  23     1375.24     2123.82    306.52 o 
 -15   3  23      138.43      399.45    190.09 o 
 -13   3  23    19930.01    20508.70    481.77 o 
 -11   3  23      831.75      670.21    129.47 o 
  -9   3  23     4379.62     4818.24    216.70 o 
  -7   3  23      918.09      976.88    141.74 o 
  -5   3  23     1060.62      843.80    135.51 o 
  -3   3  23    27812.78    29030.23    536.14 o 
  -1   3  23    51383.52    48833.45    679.22 o 
   1   3  23     1350.86     1539.91    165.78 o 
   3   3  23       12.66     -101.72    101.72 o 
   5   3  23    17247.80    17278.04    485.85 o 
   7   3  23     7947.47     7516.27    361.28 o 
   9   3  23     1059.06      956.32    398.47 o 
  11   3  23        1.64      295.64    341.91 o 
 -18   4  23     2944.72     2213.78    287.74 o 
 -16   4  23     1654.79     1146.61    224.06 o 
 -14   4  23     5911.80     6225.06    455.35 o 
 -12   4  23     9362.99    10659.69    374.40 o 
 -10   4  23    12496.17    12081.71    427.43 o 
  -8   4  23    32831.11    34222.71    711.53 o 
  -6   4  23      483.72      554.82    133.77 o 
  -4   4  23     1318.54     1361.90    189.71 o 
  -2   4  23    93646.86    93306.15   1097.58 o 
   0   4  23     8822.25     8625.19    314.51 o 
   2   4  23     3754.88     3521.32    220.97 o 
   4   4  23      213.72       41.59    139.05 o 
   6   4  23    48030.55    46470.96    795.13 o 
   8   4  23     6030.40     7125.71    586.13 o 
  10   4  23    34439.04    39484.37   1593.87 o 
 -17   5  23      108.45      103.10    250.31 o 
 -15   5  23     5488.02     5292.64    339.59 o 
 -13   5  23      790.55      372.60    173.57 o 
 -11   5  23     2617.16     1882.64    232.88 o 
  -9   5  23    12351.32    12684.96    443.17 o 
  -7   5  23    83971.76    81303.60   1048.31 o 
  -5   5  23    75643.93    75814.41    995.76 o 
  -3   5  23    10564.72    10163.50    372.53 o 
  -1   5  23     2541.17     2890.48    313.05 o 
   1   5  23     4716.31     4085.48    239.02 o 
   3   5  23      249.74      435.36    155.11 o 
   5   5  23    27968.23    27318.54    603.26 o 
   7   5  23    34088.81    30920.87   1109.28 o 
   9   5  23    21629.72    20326.83    670.08 o 
 -18   6  23    15282.73    16570.95    582.72 o 
 -16   6  23    23118.99    25284.63    897.20 o 
 -14   6  23     5489.75     4939.16    410.04 o 
 -12   6  23      155.71      140.65    166.02 o 
 -10   6  23      878.29     1750.63    220.83 o 
  -8   6  23    27791.56    28439.67    614.45 o 
  -6   6  23    26288.93    27629.56    604.45 o 
  -4   6  23    56029.16    57342.84    854.09 o 
  -2   6  23       26.21     -140.02    140.02 o 
   0   6  23    16940.25    17241.74    475.51 o 
   2   6  23     1772.08     1488.67    178.75 o 
   4   6  23    25869.96    25713.71    677.22 o 
   6   6  23      653.70     1217.66    236.51 o 
   8   6  23      149.78      -60.41    332.91 o 
 -17   7  23    16436.08    17800.63    857.35 o 
 -15   7  23     3843.40     3218.59    343.37 o 
 -13   7  23      904.61      898.55    352.19 o 
 -11   7  23      609.20      832.64    193.51 o 
  -9   7  23     2057.77     2303.39    231.31 o 
  -7   7  23     4041.35     4251.48    293.37 o 
  -5   7  23     5099.03     4244.84    287.54 o 
  -3   7  23     2329.81     2678.87    230.46 o 
  -1   7  23      107.98      115.52    194.47 o 
   1   7  23     7920.20     7785.40    354.32 o 
   3   7  23     2319.41     2092.59    207.05 o 
   5   7  23     2507.83     2127.94    224.87 o 
   7   7  23      295.36      229.04    181.78 o 
   9   7  23      223.02      205.79    210.51 o 
 -16   8  23     2795.85     2593.06    755.80 o 
 -14   8  23      100.14     -179.95    205.53 o 
 -12   8  23    16597.55    17760.17    611.16 o 
 -10   8  23    10836.48    11286.79    488.05 o 
  -8   8  23       26.49       67.29    141.43 o 
  -6   8  23      357.18      773.84    176.69 o 
  -4   8  23      402.08      253.20    209.95 o 
  -2   8  23       89.24      350.74    217.18 o 
   0   8  23    26097.60    25398.85    976.89 o 
   2   8  23     2262.78     2149.74    509.01 o 
   4   8  23     9477.81     8611.59    368.67 o 
   6   8  23      569.21      672.68    215.87 o 
   8   8  23      247.37     -137.05    245.51 o 
 -15   9  23     1635.84     1635.39    447.31 o 
 -13   9  23     3907.28     3521.84    352.08 o 
 -11   9  23    13187.91    15170.92    573.85 o 
  -9   9  23      550.94      415.53    170.36 o 
  -7   9  23    12398.10    12742.58    635.27 o 
  -5   9  23     4944.35     5427.84    438.09 o 
  -3   9  23     2805.32     2368.89    334.11 o 
  -1   9  23       57.31      -51.60    197.52 o 
   1   9  23     1362.16      858.11    274.20 o 
   3   9  23    15688.89    13951.29   1268.67 o 
   5   9  23     3386.39     3817.58    619.55 o 
   7   9  23        5.94     -223.04    433.17 o 
 -14  10  23     2415.84     1316.01    292.13 o 
 -12  10  23        1.66       60.40    222.40 o 
 -10  10  23     9607.46     7866.54    771.23 o 
  -8  10  23      112.14       10.56    203.46 o 
  -6  10  23      220.81      495.17    237.22 o 
  -4  10  23     1716.71     1572.91    320.53 o 
  -2  10  23     4754.45     3718.62    663.26 o 
   0  10  23      811.27     1260.98    315.35 o 
   2  10  23     2745.74     2897.82    394.01 o 
   4  10  23      269.79     -254.51    254.51 o 
   6  10  23        5.00     -143.96    347.05 o 
 -13  11  23      143.33     -277.29    380.47 o 
 -11  11  23      860.27     1583.59    493.59 o 
  -9  11  23        6.31       28.28    305.92 o 
  -7  11  23    11798.32    11634.84    634.29 o 
  -5  11  23     2846.51     3197.05    400.95 o 
  -3  11  23      313.63      326.98    312.35 o 
  -1  11  23      573.11      673.34    274.42 o 
   1  11  23     3023.97     2202.96    376.40 o 
   3  11  23     2720.36     2552.99    399.30 o 
   5  11  23     1732.12     1293.09    465.31 o 
 -10  12  23     2253.83     2398.52    570.71 o 
  -8  12  23     7921.25     8396.11    706.96 o 
  -6  12  23      775.35      819.05    471.74 o 
  -4  12  23     8723.55    11204.51    889.48 o 
  -2  12  23       91.89     -116.67    233.89 o 
   0  12  23    13848.58    13752.71    737.60 o 
   2  12  23     3324.13     3511.36    463.49 o 
  -9  13  23    10547.11    10514.43    935.76 o 
  -7  13  23      382.33       19.72    259.47 o 
  -5  13  23     4273.29     4715.07    502.34 o 
  -3  13  23     7907.29     8557.93    701.82 o 
  -1  13  23      333.98      390.81    296.51 o 
   1  13  23     6494.12     7089.92   1033.45 o 
 -18   0  24      934.38      742.46    250.84 o 
 -16   0  24     1126.96      651.69    239.08 o 
 -14   0  24     5795.35     6770.57    425.52 o 
 -12   0  24     1311.61      798.92    222.17 o 
 -10   0  24    21240.47    21132.24    618.93 o 
  -8   0  24    87609.37    90099.18   1070.28 o 
  -6   0  24     5723.00     5711.07    299.42 o 
  -4   0  24    43322.01    46152.35    725.86 o 
  -2   0  24    11558.81    12241.64    388.42 o 
   0   0  24    10247.33    10570.14    528.78 o 
   2   0  24     9903.14     9673.58    444.11 o 
   4   0  24    41211.27    37633.42   1375.36 o 
   6   0  24     1594.10     1588.73    413.89 o 
   8   0  24     8050.66     9000.25    740.38 o 
 -19   1  24     2576.18     3161.21    307.21 o 
 -17   1  24      120.02      287.97    181.20 o 
 -15   1  24    28093.44    30002.29    554.48 o 
 -13   1  24    22995.66    24816.77    491.01 o 
 -11   1  24        7.61      -93.62    153.58 o 
  -9   1  24     4360.43     4076.24    201.77 o 
  -7   1  24     4410.85     4178.90    200.17 o 
  -5   1  24      338.41      383.42     99.04 o 
  -3   1  24    10632.45    10968.99    295.85 o 
  -1   1  24     6234.89     5811.56    309.17 o 
   1   1  24        3.18      -45.25     96.55 o 
   3   1  24    17895.61    17746.40    432.22 o 
   5   1  24    13965.98    13595.44    615.72 o 
   7   1  24      654.40      637.26    224.00 o 
   9   1  24      419.43      272.24    385.61 o 
 -18   2  24      600.80      623.57    218.59 o 
 -16   2  24      130.06      231.42    178.16 o 
 -14   2  24    25493.59    32988.85    685.29 o 
 -12   2  24      481.49      209.09    121.76 o 
 -10   2  24        3.06     -100.05    100.05 o 
  -8   2  24      256.26      455.24    114.66 o 
  -6   2  24    28863.08    27804.90    428.91 o 
  -4   2  24     1299.35     1338.40    157.33 o 
  -2   2  24    23841.51    24622.45    422.03 o 
   0   2  24     5096.18     4611.28    216.43 o 
   2   2  24     1036.97      886.94    149.23 o 
   4   2  24     8365.96     9451.07    385.64 o 
   6   2  24       12.43     -202.24    211.67 o 
   8   2  24      789.89     1240.47    275.39 o 
  10   2  24       33.26      380.47    349.62 o 
 -17   3  24      186.61      188.19    197.37 o 
 -15   3  24    19724.07    20817.11    578.46 o 
 -13   3  24     7619.79     7818.50    475.46 o 
 -11   3  24    30680.29    32232.10    580.15 o 
  -9   3  24        3.71      -42.59    100.33 o 
  -7   3  24     4835.70     4610.34    237.13 o 
  -5   3  24       15.07     -214.47    214.47 o 
  -3   3  24   108417.88   110615.16   1020.60 o 
  -1   3  24   102546.83   100615.98   1029.08 o 
   1   3  24     2541.56     2614.12    201.25 o 
   3   3  24    15029.01    15701.90    404.41 o 
   5   3  24     2122.95     1581.47    455.56 o 
   7   3  24    25867.93    25735.31    608.82 o 
   9   3  24     5463.90     5557.99    676.11 o 
 -18   4  24        0.50     -183.24    183.24 o 
 -16   4  24     5444.62     6237.03    373.52 o 
 -14   4  24      323.80      509.26    187.81 o 
 -12   4  24     2367.39     1987.01    204.36 o 
 -10   4  24     6686.70     7099.53    352.09 o 
  -8   4  24      682.13      854.88    183.16 o 
  -6   4  24    17806.32    16966.06    484.16 o 
  -4   4  24    24431.22    23350.74    548.15 o 
  -2   4  24    18817.63    21117.68    530.71 o 
   0   4  24      133.26       21.96    124.42 o 
   2   4  24    18238.47    16607.76    415.62 o 
   4   4  24        6.84      -99.29    143.57 o 
   6   4  24    11521.15    10307.04    413.56 o 
   8   4  24    10066.21     8729.87    465.51 o 
 -17   5  24     9859.01    10819.06    483.04 o 
 -15   5  24       65.86     -150.72    164.18 o 
 -13   5  24        6.38      133.69    200.71 o 
 -11   5  24     9200.94     8407.35    382.55 o 
  -9   5  24     6961.82     8486.70    375.90 o 
  -7   5  24     1227.17     1239.15    205.58 o 
  -5   5  24    62534.55    63600.61   1626.31 o 
  -3   5  24     6463.45     5985.62    319.52 o 
  -1   5  24    13234.21    13071.44    425.91 o 
   1   5  24     4149.95     3874.62    232.46 o 
   3   5  24     7318.40     6504.74    294.06 o 
   5   5  24     2363.18     2586.21    284.80 o 
   7   5  24    15074.18    16061.24   1028.31 o 
   9   5  24     9200.09     9930.86    858.64 o 
 -16   6  24     1758.52     1290.43    311.82 o 
 -14   6  24     8675.06     9354.14    501.44 o 
 -12   6  24     5633.16     5413.74    338.77 o 
 -10   6  24     4343.51     4654.11    303.09 o 
  -8   6  24     5644.22     5346.32    315.73 o 
  -6   6  24    43115.46    41157.56    741.27 o 
  -4   6  24     1200.09      940.28    182.51 o 
  -2   6  24      321.75      340.66    150.39 o 
   0   6  24    10309.99     9792.74    431.26 o 
   2   6  24      259.95      158.70    142.53 o 
   4   6  24      381.00      545.47    169.67 o 
   6   6  24     1706.37     1160.09    262.22 o 
   8   6  24      575.50      695.86    223.75 o 
 -15   7  24      280.42     -124.10    221.75 o 
 -13   7  24     3822.38     4378.67    371.50 o 
 -11   7  24    12316.08    13171.91    474.11 o 
  -9   7  24       16.17      -27.91    147.89 o 
  -7   7  24     1087.88     1201.36    201.24 o 
  -5   7  24    11517.82    13419.17    444.02 o 
  -3   7  24     5087.47     5564.61    315.90 o 
  -1   7  24    52141.77    52319.57    839.79 o 
   1   7  24    49222.03    48735.61   1005.02 o 
   3   7  24     3178.30     2551.57    221.12 o 
   5   7  24     3061.24     3161.68    257.97 o 
   7   7  24      370.43      219.89    181.67 o 
 -16   8  24     3008.59     3381.94    377.73 o 
 -14   8  24       78.49      -26.22    232.18 o 
 -12   8  24    10185.15    11069.04   1079.72 o 
 -10   8  24      688.14      565.48    186.18 o 
  -8   8  24     8242.60     7367.15    355.65 o 
  -6   8  24      250.56      468.98    166.06 o 
  -4   8  24        4.41      137.91    146.79 o 
  -2   8  24       35.23      166.15    244.42 o 
   0   8  24    11219.83    12917.87    511.46 o 
   2   8  24      408.30      182.16    163.91 o 
   4   8  24     6071.27     5568.26    326.66 o 
   6   8  24       98.91      357.82    202.04 o 
 -15   9  24      113.99      -19.37    222.17 o 
 -13   9  24    14969.87    17671.26    712.10 o 
 -11   9  24     3650.46     5169.45    412.59 o 
  -9   9  24     1605.18     2005.84    238.53 o 
  -7   9  24      552.78      224.30    227.98 o 
  -5   9  24     3099.57     2045.94    348.96 o 
  -3   9  24       90.19       29.12    211.77 o 
  -1   9  24    20839.71    20538.30    808.54 o 
   1   9  24    12674.39    12001.68    651.83 o 
   3   9  24      682.14      395.90    243.26 o 
   5   9  24      848.75     1033.45    431.89 o 
 -12  10  24    17967.33    20531.95    699.09 o 
 -10  10  24    11026.87    14398.85   1036.02 o 
  -8  10  24      988.84      714.20    255.40 o 
  -6  10  24      848.07      766.97    269.72 o 
  -4  10  24        5.90     -120.72    384.33 o 
  -2  10  24     5899.27     5116.59    469.69 o 
   0  10  24       94.45      -44.05    225.83 o 
   2  10  24      481.99      293.40    295.64 o 
   4  10  24     1551.45     1442.56    335.57 o 
 -11  11  24    31140.77    30077.94   1455.05 o 
  -9  11  24    10192.62     8694.32    832.93 o 
  -7  11  24      871.20     1455.31    497.44 o 
  -5  11  24      246.09       23.79    249.94 o 
  -3  11  24      276.60     -225.65    225.65 o 
  -1  11  24     2227.32     2650.45    390.21 o 
   1  11  24    27525.57    28437.13   1016.99 o 
   3  11  24      182.89      117.99    262.43 o 
 -10  12  24     3047.77     2262.27    575.85 o 
  -8  12  24      192.50      559.18    290.62 o 
  -6  12  24      334.51      408.50    284.31 o 
  -4  12  24       78.22     -245.09    397.18 o 
  -2  12  24     2232.96     2724.15    401.62 o 
   0  12  24     5442.73     5468.93    527.40 o 
   2  12  24    29604.58    30406.44   1100.71 o 
  -7  13  24      270.83      256.29    281.93 o 
  -5  13  24    25613.53    26977.50   1467.91 o 
  -3  13  24     5802.45     6385.47    567.89 o 
 -17   1  25     9624.65     8597.09    416.47 o 
 -15   1  25     3688.80     5206.52    274.80 o 
 -13   1  25     2351.88     2377.07    187.86 o 
 -11   1  25     1257.97      691.93    145.98 o 
  -9   1  25   109480.52   111982.02    950.83 o 
  -7   1  25     8621.49     9154.22    381.01 o 
  -5   1  25    10134.93    10041.94    259.09 o 
  -3   1  25      538.30      580.29    119.78 o 
  -1   1  25     3600.80     3837.27    201.10 o 
   1   1  25     4614.43     4703.92    215.67 o 
   3   1  25    50518.24    48376.80    895.61 o 
   5   1  25     3372.26     3580.99    378.85 o 
   7   1  25     4264.36     4569.60    407.26 o 
   9   1  25     6674.95     4555.39    609.27 o 
 -18   2  25      154.95      522.21    220.26 o 
 -16   2  25    14872.91    16326.88    539.49 o 
 -14   2  25    42052.47    45871.79    734.57 o 
 -12   2  25     8489.98     8221.56    288.72 o 
 -10   2  25       52.10       33.78    108.03 o 
  -8   2  25     1643.87     1697.14    153.57 o 
  -6   2  25     2678.22     2526.91    184.78 o 
  -4   2  25        4.86       72.13    106.26 o 
  -2   2  25     9933.40    10687.06    297.77 o 
   0   2  25      232.27      261.12    111.39 o 
   2   2  25    31617.44    31404.58    567.58 o 
   4   2  25    58043.34    56419.52    785.81 o 
   6   2  25       69.03      291.10    269.93 o 
   8   2  25      710.81      819.12    317.49 o 
 -17   3  25     3259.36     3660.75    319.01 o 
 -15   3  25     8415.40     9749.48    430.64 o 
 -13   3  25    10511.83    12844.95    450.13 o 
 -11   3  25    10476.36    10128.21    609.10 o 
  -9   3  25     7505.86     7023.19    284.16 o 
  -7   3  25     3128.57     2511.93    185.52 o 
  -5   3  25       12.16      115.43    120.73 o 
  -3   3  25    22251.99    24564.19    466.84 o 
  -1   3  25     5533.11     6708.98    296.07 o 
   1   3  25     8719.94     8403.38    319.76 o 
   3   3  25      253.15      232.71    135.00 o 
   5   3  25     4888.47     5294.84    320.25 o 
   7   3  25      115.24      135.33    196.11 o 
   9   3  25       14.94      403.61    370.19 o 
 -16   4  25      454.57      234.49    196.58 o 
 -14   4  25     1948.58     2733.32    350.98 o 
 -12   4  25       64.26      -99.76    163.49 o 
 -10   4  25     1479.17     1491.77    214.67 o 
  -8   4  25     1502.69     1672.43    211.76 o 
  -6   4  25    23343.25    24886.33    811.06 o 
  -4   4  25     1014.77      969.13    230.25 o 
  -2   4  25    55721.23    55719.34    859.28 o 
   0   4  25     1224.48     1334.15    176.78 o 
   2   4  25     1621.07     1862.29    191.97 o 
   4   4  25      116.00     -146.20    250.84 o 
   6   4  25    13655.91    13316.54    459.68 o 
   8   4  25     3041.22     2128.59    516.72 o 
 -17   5  25       31.69     -195.86    203.77 o 
 -15   5  25     3616.39     3817.02    429.32 o 
 -13   5  25    10720.51     9037.71    672.85 o 
 -11   5  25    13191.75    13819.58    637.64 o 
  -9   5  25     2619.68     2700.28    252.54 o 
  -7   5  25     3088.90     3460.14    268.29 o 
  -5   5  25      676.71      789.06    181.51 o 
  -3   5  25      518.91      580.25    163.51 o 
  -1   5  25      334.24      521.72    166.00 o 
   1   5  25      138.61       64.00    136.57 o 
   3   5  25     7191.33     6985.67    309.24 o 
   5   5  25     1540.06     2072.75    226.49 o 
   7   5  25       51.07      -11.69    174.95 o 
 -16   6  25     2046.92     2041.71    419.03 o 
 -14   6  25      554.38      810.47    258.80 o 
 -12   6  25      828.08      950.31    220.09 o 
 -10   6  25     1854.16     2288.60    250.64 o 
  -8   6  25     2614.33     3853.62    355.67 o 
  -6   6  25     8780.48     9557.85    402.43 o 
  -4   6  25     4927.13     5679.49    318.93 o 
  -2   6  25     4908.29     4908.78    301.98 o 
   0   6  25    50943.13    50725.97    845.44 o 
   2   6  25     4209.25     4211.46    254.26 o 
   4   6  25      372.43      124.65    133.68 o 
   6   6  25     3208.17     2923.01    306.10 o 
 -15   7  25      110.89      117.47    253.27 o 
 -13   7  25     3077.66     2475.46    487.16 o 
 -11   7  25     1203.55     2170.01    268.97 o 
  -9   7  25    17303.18    17039.49    542.42 o 
  -7   7  25      525.23      568.14    175.00 o 
  -5   7  25      196.27       31.41    153.43 o 
  -3   7  25     1825.56     1631.25    244.52 o 
  -1   7  25    24060.62    24217.24    595.82 o 
   1   7  25    47074.78    45359.12    811.29 o 
   3   7  25       29.75      146.70    140.20 o 
   5   7  25        1.34     -132.97    209.82 o 
   7   7  25     1728.89     1332.75    251.47 o 
 -14   8  25     8454.57     7535.71    595.13 o 
 -12   8  25    47373.19    53690.66   1591.30 o 
 -10   8  25    10369.78    11501.94    452.78 o 
  -8   8  25      308.97      500.87    184.44 o 
  -6   8  25     9962.77     9074.49    398.98 o 
  -4   8  25     7183.31     7060.17    357.21 o 
  -2   8  25    13323.56    12020.92    442.99 o 
   0   8  25    49627.76    48758.42    837.90 o 
   2   8  25     4771.78     4662.00    317.81 o 
   4   8  25      667.75      473.08    161.86 o 
   6   8  25     5128.77     4331.86    447.31 o 
 -13   9  25    11294.24    12800.25    593.47 o 
 -11   9  25    36828.50    39364.96    928.79 o 
  -9   9  25      978.48      482.99    191.24 o 
  -7   9  25      686.77      731.78    203.50 o 
  -5   9  25    26124.47    25432.71    914.61 o 
  -3   9  25      574.11      382.52    245.08 o 
  -1   9  25       78.79       85.16    335.48 o 
   1   9  25     2784.92     2726.35    382.27 o 
   3   9  25     2198.35     2243.62    583.56 o 
   5   9  25    11710.48    10816.87    514.67 o 
 -12  10  25      380.34      515.66    269.13 o 
 -10  10  25     8949.18     8193.21    480.32 o 
  -8  10  25      320.83      -34.51    424.18 o 
  -6  10  25      303.70      384.90    250.84 o 
  -4  10  25     4112.63     4307.16    455.03 o 
  -2  10  25      192.18      291.69    258.11 o 
   0  10  25     2033.02     1931.97    384.33 o 
   2  10  25     4777.31     3864.25    600.27 o 
   4  10  25     1407.89      842.34    290.78 o 
 -11  11  25    18229.12    21666.40   1287.95 o 
  -9  11  25     5453.43     4067.75    533.43 o 
  -7  11  25     1123.53      632.54    299.36 o 
  -5  11  25     5060.78     4395.02    645.26 o 
  -3  11  25     5311.08     5826.15    531.49 o 
  -1  11  25      884.85     1340.47    395.90 o 
   1  11  25     9251.42     8541.21   1069.44 o 
  -8  12  25     3591.53     3230.16    455.29 o 
  -6  12  25        0.88     -124.42    282.72 o 
  -4  12  25     5855.90     5728.18    539.59 o 
  -2  12  25     4872.35     4962.48    520.58 o 
 -16   0  26     9053.63    10090.87    508.94 o 
 -14   0  26        4.65     -106.88    475.59 o 
 -12   0  26     3464.17     2622.27    298.33 o 
 -10   0  26    89224.23    84873.27   1607.43 o 
  -8   0  26   159561.42   169888.28   1625.83 o 
  -6   0  26       81.99      -58.45    132.53 o 
  -4   0  26      759.88      738.87    164.23 o 
  -2   0  26     5400.55     5019.46    595.13 o 
   0   0  26     3613.77     4104.63    712.10 o 
   2   0  26    38272.67    37563.65    866.29 o 
   4   0  26    36788.71    34268.29   1354.79 o 
   6   0  26      159.27      282.78    280.21 o 
   8   0  26    14561.37    13735.59    930.62 o 
 -17   1  26        3.06     -126.29    204.73 o 
 -15   1  26     6144.02     6403.24    278.77 o 
 -13   1  26     4150.59     4429.36    227.63 o 
 -11   1  26     4124.80     3447.01    204.30 o 
  -9   1  26     4127.81     5732.71    253.87 o 
  -7   1  26      126.55      134.31    115.83 o 
  -5   1  26     2905.93     2572.89    173.74 o 
  -3   1  26     4717.50     4758.06    221.85 o 
  -1   1  26     6426.98     5963.60    247.16 o 
   1   1  26     6230.81     5111.92    255.36 o 
   3   1  26    34269.08    34824.31    715.25 o 
   5   1  26     4269.30     5292.63    431.90 o 
   7   1  26     2532.46     2514.71    342.86 o 
 -16   2  26     1951.24     1698.99    252.20 o 
 -14   2  26    24605.05    28699.44    590.14 o 
 -12   2  26     7729.69     6620.95    270.12 o 
 -10   2  26     1320.75     1259.73    152.42 o 
  -8   2  26     4345.26     4012.58    251.95 o 
  -6   2  26     2693.28     1891.59    177.36 o 
  -4   2  26    10873.95    10761.29    304.71 o 
  -2   2  26    28078.18    28096.97    467.75 o 
   0   2  26     2862.08     2800.04    213.55 o 
   2   2  26     7515.98     7750.33    318.84 o 
   4   2  26    21814.18    22830.41    588.36 o 
   6   2  26     1579.52     1382.93    280.41 o 
   8   2  26       16.77      162.56    209.90 o 
 -17   3  26     3330.71     3788.03    330.54 o 
 -15   3  26      174.32      159.95    186.79 o 
 -13   3  26       43.29       54.06    160.49 o 
 -11   3  26      426.75      562.28    183.18 o 
  -9   3  26     3229.58     2692.35    199.25 o 
  -7   3  26     1528.68     1602.13    170.40 o 
  -5   3  26      828.75      664.80    143.56 o 
  -3   3  26     2038.19     2713.28    230.71 o 
  -1   3  26      727.58      680.31    159.31 o 
   1   3  26     1714.52     1767.15    185.70 o 
   3   3  26    13051.57    12665.86    388.80 o 
   5   3  26      471.41      259.18    147.21 o 
   7   3  26     3965.55     3498.02    485.87 o 
 -16   4  26        1.75     -215.17    410.04 o 
 -14   4  26     3331.43     4188.99    376.05 o 
 -12   4  26     2528.30     1765.93    245.78 o 
 -10   4  26    13132.55    12550.29    456.42 o 
  -8   4  26    10226.73     9221.75    390.17 o 
  -6   4  26     3376.16     3073.20    257.06 o 
  -4   4  26      913.09     1035.66    185.23 o 
  -2   4  26       88.75       90.13    134.84 o 
   0   4  26    10788.50     9881.91    347.61 o 
   2   4  26     7689.85     7452.89    380.33 o 
   4   4  26      439.83      133.04    134.99 o 
   6   4  26     2898.50     2969.35    267.51 o 
 -15   5  26     1695.60     1058.77    279.64 o 
 -13   5  26     1797.34     1327.58    230.89 o 
 -11   5  26     9963.85     9933.98    438.38 o 
  -9   5  26     1839.11     2483.64    254.45 o 
  -7   5  26     3278.65     2176.63    234.89 o 
  -5   5  26     3872.38     4372.70    284.14 o 
  -3   5  26     6776.09     6625.83    339.75 o 
  -1   5  26        0.16      169.86    153.32 o 
   1   5  26     6622.19     7215.93    316.67 o 
   3   5  26      767.72      969.82    166.57 o 
   5   5  26     1121.12     1360.07    208.42 o 
   7   5  26      944.85      857.50    267.36 o 
 -16   6  26      364.91     -240.24    240.24 o 
 -14   6  26     6000.60     5273.83    413.24 o 
 -12   6  26        1.92      118.08    181.95 o 
 -10   6  26       14.09        8.92    279.05 o 
  -8   6  26     7352.77     6142.68    349.45 o 
  -6   6  26     3313.09     3495.32    272.87 o 
  -4   6  26     8644.49     9159.90    395.30 o 
  -2   6  26     3800.25     4040.77    286.86 o 
   0   6  26    11365.02    11201.40    430.23 o 
   2   6  26      487.79      568.50    158.61 o 
   4   6  26    11169.86    11521.07    384.94 o 
   6   6  26     3455.68     3897.87    370.19 o 
 -15   7  26      226.52      140.94    246.31 o 
 -13   7  26     8032.04     8334.17    595.13 o 
 -11   7  26     4595.60     5447.89    520.39 o 
  -9   7  26      338.07      743.50    205.07 o 
  -7   7  26     1534.45     2135.63    242.89 o 
  -5   7  26     5420.68     4665.30    314.99 o 
  -3   7  26      449.77      383.88    175.98 o 
  -1   7  26    21556.06    20233.94    561.48 o 
   1   7  26     7768.38     8338.33    395.66 o 
   3   7  26       21.54      204.26    143.43 o 
   5   7  26     3885.62     3010.40    312.20 o 
 -14   8  26      215.95      280.55    259.48 o 
 -12   8  26    20912.89    21918.23    738.11 o 
 -10   8  26     1998.26     2344.73    326.04 o 
  -8   8  26     4099.67     3850.86    296.10 o 
  -6   8  26     8002.71     8639.73    410.11 o 
  -4   8  26      198.43       28.97    159.42 o 
  -2   8  26     2239.48     1572.73    226.76 o 
   0   8  26    20857.38    20536.86    567.40 o 
   2   8  26      248.68       82.10    149.00 o 
   4   8  26       42.59       87.42    152.50 o 
 -13   9  26    14866.06    14558.00    895.91 o 
 -11   9  26     8176.38    10057.12    793.08 o 
  -9   9  26      470.92      215.48    195.74 o 
  -7   9  26       28.62     -161.29    161.29 o 
  -5   9  26    13040.81    14896.07    504.24 o 
  -3   9  26     2623.95     2796.63    392.44 o 
  -1   9  26     4039.00     3896.85    441.94 o 
   1   9  26      225.74      -40.66    275.07 o 
   3   9  26       79.81      -31.52    147.00 o 
 -10  10  26    12388.86    13387.05    597.70 o 
  -8  10  26     8858.76     9591.58    895.91 o 
  -6  10  26    51265.20    55457.48   1424.20 o 
  -4  10  26     4009.85     3437.32    438.49 o 
  -2  10  26     8351.73     8152.64    902.34 o 
   0  10  26     1005.32      535.01    288.96 o 
   2  10  26       92.76     -218.76    221.38 o 
  -9  11  26        5.03      -23.57    433.17 o 
  -7  11  26    24792.87    28360.24   1033.64 o 
  -5  11  26     2627.85     1758.04    375.89 o 
  -3  11  26       22.80     -218.77    218.77 o 
  -1  11  26     5531.22     5270.91    519.75 o 
 -17   1  27     3182.90     3867.46    489.23 o 
 -15   1  27     2319.91     1777.29    187.94 o 
 -13   1  27     2535.41     1740.65    176.73 o 
 -11   1  27        5.76      -86.47    113.03 o 
  -9   1  27    68036.95    67037.20    734.33 o 
  -7   1  27     3083.01     2816.15    195.95 o 
  -5   1  27      575.06      262.41    122.42 o 
  -3   1  27    31454.03    30979.30    491.54 o 
  -1   1  27       24.98      -83.11    132.67 o 
   1   1  27      146.78      154.17    176.62 o 
   3   1  27    52463.88    51070.79    878.70 o 
   5   1  27     2462.97     2211.89    324.38 o 
   7   1  27     2977.16     2915.80    375.64 o 
 -16   2  27      810.15     1329.90    382.54 o 
 -14   2  27     1848.40     1836.17    217.41 o 
 -12   2  27        2.35      -46.01    133.45 o 
 -10   2  27      504.37      659.29    151.74 o 
  -8   2  27     1727.91     1444.38    179.33 o 
  -6   2  27     2448.27     2247.20    179.67 o 
  -4   2  27    41445.50    41002.89    574.35 o 
  -2   2  27    39581.52    38541.78    555.46 o 
   0   2  27       12.57     -243.60    268.27 o 
   2   2  27    17233.90    16599.26    504.63 o 
   4   2  27    12915.66    13532.38    471.58 o 
   6   2  27     1181.67      765.55    254.47 o 
 -15   3  27    26786.75    26583.81    674.51 o 
 -13   3  27      151.89      707.31    203.14 o 
 -11   3  27    17628.21    17499.35    527.75 o 
  -9   3  27     2816.73     2841.13    205.64 o 
  -7   3  27     8860.39     8812.38    315.27 o 
  -5   3  27       50.30      -53.29    122.82 o 
  -3   3  27    20891.91    21714.68    573.85 o 
  -1   3  27     1229.97     1114.02    188.13 o 
   1   3  27     3679.96     3498.96    287.20 o 
   3   3  27     6892.81     7452.88    329.50 o 
   5   3  27       18.48      -24.67    150.28 o 
   7   3  27     5666.15     5991.91    471.78 o 
 -16   4  27    12667.24    14491.08    653.42 o 
 -14   4  27    10548.17     8877.09    519.67 o 
 -12   4  27        1.72       43.29    158.80 o 
 -10   4  27     2096.46     2447.02    254.66 o 
  -8   4  27     3245.65     3565.77    273.92 o 
  -6   4  27      121.78      -93.85    141.97 o 
  -4   4  27     1325.66     1236.22    195.18 o 
  -2   4  27      632.36      705.60    185.14 o 
   0   4  27      571.75      748.60    163.41 o 
   2   4  27      589.63      727.01    159.75 o 
   4   4  27     1256.25     1655.37    199.50 o 
   6   4  27      544.28      563.81    253.47 o 
 -15   5  27      741.39     1387.97    307.56 o 
 -13   5  27       38.17      -59.43    189.12 o 
 -11   5  27      715.37      683.19    200.69 o 
  -9   5  27      938.94     1102.32    206.83 o 
  -7   5  27     6062.96     5479.47    330.54 o 
  -5   5  27     5054.30     4768.95    307.73 o 
  -3   5  27     8379.83     7259.89    390.23 o 
  -1   5  27     1605.34     1765.87    204.82 o 
   1   5  27     1036.83      882.51    171.41 o 
   3   5  27     8766.22     8990.39    352.63 o 
   5   5  27     8332.53     9569.79    364.81 o 
 -14   6  27      362.95      -69.41    229.04 o 
 -12   6  27     4538.23     3546.20    313.01 o 
 -10   6  27      707.59      595.32    200.49 o 
  -8   6  27     2065.14     1671.38    233.36 o 
  -6   6  27      332.13      252.13    166.01 o 
  -4   6  27     2105.25     1651.43    219.80 o 
  -2   6  27        0.18      191.21    155.48 o 
   0   6  27       15.20      364.36    188.50 o 
   2   6  27      150.94      446.33    155.02 o 
   4   6  27       32.59      152.01    151.76 o 
 -13   7  27     1037.93     1108.53    511.58 o 
 -11   7  27    12959.42    13023.16    502.97 o 
  -9   7  27     4988.36     4751.31    333.74 o 
  -7   7  27     7844.30     8526.67    413.66 o 
  -5   7  27       43.83      127.55    226.85 o 
  -3   7  27     2122.72     2245.19    367.59 o 
  -1   7  27    13777.30    14355.76    665.46 o 
   1   7  27    11194.29    10707.92    387.12 o 
   3   7  27     7492.18     6745.46    323.05 o 
 -12   8  27    10144.71    11103.84    557.12 o 
 -10   8  27       14.40      -97.12    179.83 o 
  -8   8  27      474.53      576.89    207.80 o 
  -6   8  27    14886.57    17156.18    806.85 o 
  -4   8  27    15816.28    16707.44    529.44 o 
  -2   8  27       24.51     -123.97    163.38 o 
   0   8  27      320.23      614.50    295.11 o 
   2   8  27      407.28      232.97    164.66 o 
 -11   9  27    12953.17    13212.19    613.24 o 
  -9   9  27     1946.30     1754.80    418.46 o 
  -7   9  27    38045.50    38605.34    809.91 o 
  -5   9  27    41327.46    42787.50    834.20 o 
  -3   9  27     3729.38     3459.71    417.62 o 
  -1   9  27      106.92      112.46    185.57 o 
   1   9  27       15.79      -59.10    167.60 o 
 -10  10  27     7959.88     8391.95    510.99 o 
  -8  10  27     5294.20     4863.70    350.58 o 
  -6  10  27     6002.28     7378.85    585.48 o 
  -4  10  27      793.55      870.59    340.40 o 
  -2  10  27      122.45      -56.84    254.31 o 
   0  10  27       25.86     -210.46    210.46 o 
  -5  11  27    10905.26    10759.47    701.45 o 
 -16   0  28     3513.14     5056.24    390.89 o 
 -14   0  28     3252.30     3749.80    344.39 o 
 -12   0  28     7745.78     7244.57    373.37 o 
 -10   0  28    50933.70    50922.02    942.30 o 
  -8   0  28    37598.79    36821.64    718.36 o 
  -6   0  28     1993.22     1571.02    259.43 o 
  -4   0  28    19130.52    19929.25    714.67 o 
  -2   0  28     1673.84     2011.32    286.19 o 
   0   0  28    22802.73    22205.09    682.77 o 
   2   0  28      326.70      438.79    313.63 o 
   4   0  28      438.50     -264.79    264.79 o 
   6   0  28        1.89      457.60    313.63 o 
 -15   1  28     1826.96     1785.11    190.33 o 
 -13   1  28       32.58      -10.63    127.60 o 
 -11   1  28      699.21      776.10    146.10 o 
  -9   1  28      317.12      588.99    147.12 o 
  -7   1  28      234.47       70.16    128.95 o 
  -5   1  28    26908.49    26472.08    469.51 o 
  -3   1  28    50394.91    50491.99    711.73 o 
  -1   1  28     5336.67     4740.80    257.11 o 
   1   1  28     3728.37     3223.83    316.88 o 
   3   1  28     7516.34     8340.41    390.07 o 
   5   1  28      407.83      565.41    284.07 o 
 -16   2  28     9271.63     8987.52    444.68 o 
 -14   2  28     4134.65     3914.33    270.97 o 
 -12   2  28    13751.09    13779.25    403.63 o 
 -10   2  28       21.41      144.79    143.97 o 
  -8   2  28     1482.00     1052.39    173.41 o 
  -6   2  28     2281.03     2449.73    242.96 o 
  -4   2  28    15300.44    16044.09    384.20 o 
  -2   2  28     6655.46     7252.60    283.86 o 
   0   2  28     6644.05     6119.51    364.52 o 
   2   2  28     4989.12     5919.84    340.60 o 
   4   2  28     5334.96     5576.78    343.81 o 
   6   2  28     3769.08     3679.41    411.19 o 
 -15   3  28    22015.83    23881.36    924.19 o 
 -13   3  28     3947.66     3710.00    302.44 o 
 -11   3  28      975.54      869.29    247.92 o 
  -9   3  28     7047.65     7198.06    368.79 o 
  -7   3  28      302.79      460.75    147.97 o 
  -5   3  28     6280.24     6781.44    345.02 o 
  -3   3  28    26835.63    26878.35    961.70 o 
  -1   3  28     6021.17     5498.83    286.60 o 
   1   3  28     1491.18     1301.12    181.35 o 
   3   3  28      816.52     1020.57    205.53 o 
   5   3  28      620.27      535.91    185.16 o 
 -14   4  28     6290.31     4966.60    356.33 o 
 -12   4  28       76.43        8.56    223.79 o 
 -10   4  28       66.84      162.11    162.17 o 
  -8   4  28      605.46      612.35    184.90 o 
  -6   4  28      839.80      946.00    192.06 o 
  -4   4  28     2047.58     1638.43    217.36 o 
  -2   4  28     3686.65     3137.04    235.44 o 
   0   4  28      648.97      637.48    229.68 o 
   2   4  28     1555.53     1779.43    203.93 o 
   4   4  28      250.91      164.85    146.44 o 
 -13   5  28     4729.65     4434.99    346.91 o 
 -11   5  28     4132.03     3463.93    297.43 o 
  -9   5  28     8125.16     9030.72    416.45 o 
  -7   5  28      268.85      202.71    167.51 o 
  -5   5  28     2725.13     2191.96    235.85 o 
  -3   5  28     1471.13     2035.43    232.43 o 
  -1   5  28       49.17      198.43    142.84 o 
   1   5  28      102.96       58.69    139.59 o 
   3   5  28     4695.79     5221.26    296.29 o 
 -14   6  28      516.01       66.32    262.91 o 
 -12   6  28    12576.09    12375.24    507.29 o 
 -10   6  28     7439.57     7248.63    404.48 o 
  -8   6  28     8963.67     9677.75    431.43 o 
  -6   6  28     8265.25     8402.90    400.20 o 
  -4   6  28     5987.95     5623.41    340.39 o 
  -2   6  28      402.01      432.39    180.26 o 
   0   6  28    22015.05    21095.21    514.58 o 
   2   6  28      619.99      226.47    160.99 o 
   4   6  28     6432.78     6036.24    317.05 o 
 -13   7  28      497.97      189.95    248.16 o 
 -11   7  28     2020.22     1937.57    275.77 o 
  -9   7  28      733.05      761.04    215.86 o 
  -7   7  28     8105.72     9526.95    693.72 o 
  -5   7  28    15442.36    17496.38    592.55 o 
  -3   7  28     1647.32     1401.79    221.87 o 
  -1   7  28     7445.52     9083.99    414.95 o 
   1   7  28    15313.91    14676.13    455.81 o 
   3   7  28       46.92     -153.86    163.27 o 
 -10   8  28     1148.98     1308.65    452.60 o 
  -8   8  28     1276.83     1106.81    240.98 o 
  -6   8  28    16020.33    16822.33    557.00 o 
  -4   8  28     1101.84     1290.06    235.74 o 
  -2   8  28     1016.20      981.90    219.36 o 
   0   8  28    18743.05    17768.17    558.32 o 
   2   8  28       11.77      -56.03    155.29 o 
  -9   9  28      111.68     -271.45    271.45 o 
  -7   9  28      124.47      615.87    229.82 o 
  -5   9  28    13258.57    14276.89    743.75 o 
  -3   9  28     6240.96     6798.67    382.28 o 
  -1   9  28      420.74      209.24    243.95 o 
  -6  10  28    42620.21    46255.61   1316.57 o 
  -4  10  28      298.84      137.88    528.29 o 
 -15   1  29      189.63      523.34    192.92 o 
 -13   1  29     8118.07     8934.66    320.00 o 
 -11   1  29      857.99     1113.86    160.76 o 
  -9   1  29     6811.55     4760.03    252.09 o 
  -7   1  29      527.19      554.60    141.34 o 
  -5   1  29     3797.67     4823.87    265.37 o 
  -3   1  29    20133.06    21342.45    820.41 o 
  -1   1  29     1736.53     1485.90    191.81 o 
   1   1  29     1642.29     1903.28    238.85 o 
   3   1  29        2.59       53.97    159.50 o 
   5   1  29     5113.73     4763.68    473.02 o 
 -14   2  29    12799.80    12549.13    496.18 o 
 -12   2  29      902.03     1042.94    215.89 o 
 -10   2  29     1376.46     1491.09    188.80 o 
  -8   2  29     2116.82     2440.24    194.18 o 
  -6   2  29     1325.76     1453.14    171.11 o 
  -4   2  29    41580.29    43632.10    616.73 o 
  -2   2  29    35036.00    34105.31    779.59 o 
   0   2  29     2469.77     2977.65    266.53 o 
   2   2  29     5623.82     6017.69    355.78 o 
   4   2  29      990.19      765.81    201.99 o 
 -13   3  29      605.97     1096.53    233.67 o 
 -11   3  29     4414.92     4427.18    316.28 o 
  -9   3  29       21.89      109.70    167.48 o 
  -7   3  29        3.93     -123.40    123.40 o 
  -5   3  29     3671.87     3357.72    209.77 o 
  -3   3  29      468.18      723.73    170.56 o 
  -1   3  29     2767.84     2628.83    223.39 o 
   1   3  29     3558.58     3337.34    279.88 o 
   3   3  29    13073.10    12837.16    513.52 o 
 -14   4  29     8473.21     8584.38    650.63 o 
 -12   4  29     1917.10     1604.07    258.89 o 
 -10   4  29     5806.31     6300.16    368.79 o 
  -8   4  29        2.14     -148.71    172.60 o 
  -6   4  29    13939.82    13546.63    478.76 o 
  -4   4  29     1698.93     1825.80    213.26 o 
  -2   4  29     7246.45     7317.79    445.64 o 
   0   4  29     5197.94     5825.53    396.71 o 
   2   4  29    37131.31    38515.71    695.53 o 
   4   4  29     2476.11     2593.77    312.63 o 
 -13   5  29     9814.78     9405.60    472.25 o 
 -11   5  29    33325.21    32426.65    757.54 o 
  -9   5  29     9274.14     9758.00    523.38 o 
  -7   5  29       24.08      249.70    174.05 o 
  -5   5  29     3349.44     3820.99    390.63 o 
  -3   5  29     6617.38     6187.05    313.46 o 
  -1   5  29      364.94      241.69    150.09 o 
   1   5  29     4840.11     4435.11    284.11 o 
   3   5  29     1494.00     1243.34    197.89 o 
 -12   6  29    22325.22    21621.02    658.31 o 
 -10   6  29      800.71     1789.26    265.98 o 
  -8   6  29     1589.76     1333.72    238.06 o 
  -6   6  29    11114.93    12511.60    479.12 o 
  -4   6  29      277.03       26.14    160.87 o 
  -2   6  29      565.33      273.93    187.87 o 
   0   6  29    14980.53    17486.88    498.00 o 
   2   6  29      353.71      365.23    171.37 o 
 -11   7  29    10911.76     9864.85    481.69 o 
  -9   7  29     1473.57     1891.14    266.89 o 
  -7   7  29     3180.39     3800.78    472.95 o 
  -5   7  29      137.03      143.28    179.15 o 
  -3   7  29      264.18      114.53    176.81 o 
  -1   7  29    15565.84    16895.67    563.00 o 
   1   7  29     9649.21    10396.36    405.49 o 
 -10   8  29      121.66      -12.62    224.14 o 
  -8   8  29      244.71      328.87    264.75 o 
  -6   8  29     8848.75    10930.71    478.76 o 
  -4   8  29     5818.25     5256.56    360.59 o 
  -2   8  29     9447.65     9345.81    437.25 o 
  -5   9  29     5677.31     6378.45    399.40 o 
 -14   0  30     1474.24     1849.98    263.12 o 
 -12   0  30     1103.16     1042.44    298.43 o 
 -10   0  30      261.57      159.55    170.25 o 
  -8   0  30     8931.03    10836.96   1019.31 o 
  -6   0  30     8904.35     8685.79    474.93 o 
  -4   0  30     3846.62     5013.98    401.04 o 
  -2   0  30      546.96      659.93    222.92 o 
   0   0  30     2109.46     2785.02    315.17 o 
   2   0  30     2836.85     2737.86    542.43 o 
 -13   1  30       59.29     -138.94    138.94 o 
 -11   1  30     1597.53     2329.43    198.20 o 
  -9   1  30       23.23       87.60    125.45 o 
  -7   1  30       48.21       16.93    121.74 o 
  -5   1  30    13313.73    14691.48    410.92 o 
  -3   1  30    18246.37    18837.43    464.75 o 
  -1   1  30        0.12       -7.62    134.35 o 
   1   1  30       91.32      384.09    187.83 o 
   3   1  30     2300.67     1999.64    254.90 o 
 -12   2  30     7605.26     8077.48    410.77 o 
 -10   2  30     4500.77     4876.00    271.89 o 
  -8   2  30     3019.37     4115.62    228.32 o 
  -6   2  30       28.39      215.74    140.34 o 
  -4   2  30     6909.34     6391.10    353.67 o 
  -2   2  30       57.96      527.25    171.87 o 
   0   2  30      283.69      310.16    173.28 o 
   2   2  30     6574.25     7101.97    402.70 o 
 -13   3  30     2245.65     1922.84    267.05 o 
 -11   3  30     1082.47     1039.73    229.80 o 
  -9   3  30     2513.54     2679.10    273.94 o 
  -7   3  30    22152.72    22008.13    536.78 o 
  -5   3  30     1491.70     1487.28    210.13 o 
  -3   3  30    15439.50    15785.60    507.98 o 
  -1   3  30     1448.49     1126.34    186.31 o 
   1   3  30    20360.63    21567.94    607.97 o 
 -12   4  30     4737.95     4099.42    334.55 o 
 -10   4  30    18612.09    19043.40    590.76 o 
  -8   4  30    10329.56    10660.93    454.72 o 
  -6   4  30     3703.71     4067.34    306.98 o 
  -4   4  30      237.09      517.26    174.14 o 
  -2   4  30     3573.61     3984.25    265.95 o 
   0   4  30     2272.15     1419.64    200.37 o 
   2   4  30    15465.55    15633.45    536.75 o 
 -11   5  30      779.22     1643.14    292.77 o 
  -9   5  30    18510.51    20220.21    611.59 o 
  -7   5  30    10057.11     9502.78    447.22 o 
  -5   5  30     7682.10     7372.36    395.46 o 
  -3   5  30     2712.65     3268.61    256.40 o 
  -1   5  30      997.14      760.91    186.63 o 
   1   5  30     3306.64     2974.97    250.73 o 
 -10   6  30    25845.82    25505.67    833.50 o 
  -8   6  30       85.47      -91.87    179.69 o 
  -6   6  30     1750.58     2195.22    264.20 o 
  -4   6  30      332.70      116.68    172.77 o 
  -2   6  30      758.17      689.38    219.92 o 
   0   6  30     5175.93     5075.26    304.14 o 
  -9   7  30     1007.85     1212.16    265.71 o 
  -7   7  30       11.97        9.79    240.67 o 
  -5   7  30     1253.89      991.93    229.60 o 
  -3   7  30      226.07      146.16    198.39 o 
 -11   1  31     1245.60     1171.64    173.37 o 
  -9   1  31     5862.51     6021.79    271.20 o 
  -7   1  31    10110.59    11025.67    375.36 o 
  -5   1  31      268.29      530.91    161.54 o 
  -3   1  31        0.93      382.22    149.55 o 
  -1   1  31      491.65      546.57    154.10 o 
   1   1  31     1836.38     1652.41    246.73 o 
 -12   2  31     2132.27     2579.63    270.48 o 
 -10   2  31      803.52      373.74    158.97 o 
  -8   2  31     1129.10     1754.35    255.39 o 
  -6   2  31     2343.02     2648.88    210.13 o 
  -4   2  31     6370.37     6435.58    309.18 o 
  -2   2  31     1059.65     1260.61    301.37 o 
   0   2  31     2274.07     2312.52    268.33 o 
 -11   3  31      347.53      681.29    215.10 o 
  -9   3  31     2080.92     2094.59    268.64 o 
  -7   3  31     2571.29     2703.99    248.63 o 
  -5   3  31      252.99       54.01    217.81 o 
  -3   3  31      407.47      464.45    187.01 o 
  -1   3  31     2790.50     1960.15    254.12 o 
 -10   4  31    25496.09    27768.07    706.58 o 
  -8   4  31     1841.67     2023.21    272.18 o 
  -6   4  31    36498.25    36020.18    697.15 o 
  -4   4  31      271.55      304.76    172.84 o 
  -2   4  31       86.66      -51.01    179.59 o 
   0   4  31     1055.11     1437.80    242.75 o 
  -9   5  31    14010.22    15187.33    711.19 o 
  -7   5  31     8614.61     9476.39    582.43 o 
  -5   5  31     7183.97     7569.24    459.51 o 
  -3   5  31      522.05      390.18    176.20 o 
  -1   5  31      113.93      -62.96    145.71 o 
  -8   6  31      754.94      718.86    303.35 o 
  -6   6  31       28.60     -183.46    183.46 o 
  -4   6  31    22201.05    23350.04    650.86 o 
 -10   0  32     2208.92     1472.19    288.18 o 
  -8   0  32     5289.42     6541.13    438.06 o 
  -6   0  32      828.00      757.06    232.00 o 
  -4   0  32      235.51       92.02    207.11 o 
  -2   0  32      235.97      642.96    236.09 o 
  -9   1  32      166.96      101.31    145.21 o 
  -7   1  32      251.60      313.89    169.65 o 
  -5   1  32     2274.54     2139.91    211.76 o 
  -3   1  32      366.48       50.95    151.07 o 
  -1   1  32     9191.64     8749.12    357.36 o 
  -8   2  32       64.80      112.81    138.08 o 
  -6   2  32      313.01      272.76    170.24 o 
  -4   2  32      189.30      211.17    154.76 o 
  -2   2  32     1853.31     1151.45    230.77 o 
  -9   3  32        9.43     -100.03    156.27 o 
  -7   3  32    32385.85    34266.84    689.39 o 
  -5   3  32     5453.81     5477.17    467.90 o 
  -3   3  32     3278.07     2520.48    275.97 o 
  -6   4  32     5861.17     6753.18    396.69 o 
  -4   4  32      279.50      332.55    200.74 o 
                                                 
